# Supplementary material for: Molecular epidemiology of Ascaris lumbricoides following multiple rounds of community-wide treatment
Source: Nat Commun. 2025 May 9;16:4321. doi: 10.1038/s41467-025-59316-x (PMC12064652; doi:10.1038/s41467-025-59316-x)
Supplement: Supplementary file 9 — Source Data [file 41467_2025_59316_MOESM9_ESM.xlsx]

## Sheet: Figure2
participant_id	Latitude	Longitude
0101a	7.02983	37.6689
0101b	7.02983	37.6689
0102	7.02983	37.6689
2002d	7.03892	37.6718
2004	7.03892	37.6718
2004d	7.03892	37.6718
2004f	7.03956	37.6722
2005	7.03956	37.6722
2201	7.04043	37.6737
2305b	7.04043	37.6737
2305c	7.04043	37.6737
2403	7.04525	37.6761
2404	7.04525	37.6761
2505	7.04208	37.6725
2702b	7.04208	37.6725
3102a	7.04508	37.6758
3302	7.04508	37.6758
3302a	7.04508	37.6758
3302b	7.04525	37.6761
4005	7.04525	37.6761
4005c	7.04525	37.6761
4103	7.04218	37.6725
4202	7.04218	37.6725
4405	7.04218	37.6725
7204	7.02986	37.6689
7205	7.02986	37.6689
7205b	7.02986	37.6689
7304a	7.02984	37.6694
7304b	7.02984	37.6694
7402	7.02984	37.6694
033	7.03086	37.6711
1701	7.03086	37.6711
1702a	7.03086	37.6711
9405	7.04464	37.6755
9504	7.04464	37.6755
1703a	7.02803	37.6696
1903b	7.02803	37.6696
1703d	7.02841	37.6773
1902	7.02841	37.6773
1903	7.02841	37.6773
1903a	7.02841	37.6773
1904	7.02841	37.6773
1904b	7.03768	37.6735
1904c	7.03768	37.6735
1904d	7.03768	37.6735
1905b	7.03956	37.6722
1993a	7.03956	37.6722
2001a	7.03956	37.6722
2001b	7.03896	37.6719
2001c	7.03896	37.6719
2001d	7.03896	37.6719
2002	7.03907	37.6721
2002a	7.03907	37.6721
2002b	7.03907	37.6721

## Sheet: Figure3a
activityYear	ageBucket	sex	avIntAL	crsPrevAL
1	36+	1	96	1
1	2014-05-01	0	0	0
1	2014-05-01	1	0	0
1	2014-05-01	1	0	0
1	36+	0	0	0
1	2014-05-01	0	0	0
1	2014-05-01	0	0	0
1	2014-05-01	1	0	0
1	36+	1	0	0
1	2014-05-01	1	1020	1
1	2014-05-01	1	0	0
1	21-35	1	0	0
1	2014-05-01	1	0	0
1	36+	1	0	0
1	2014-05-01	0	0	0
1	15-20	0	528	1
1	21-35	1	0	0
1	21-35	1	0	0
1	15-20	1	0	0
1	15-20	1	0	0
1	36+	0	312	1
1	36+	0	312	1
1	21-35	1	7440	1
1	2014-05-01	0	3300	1
1	21-35	0	1920	1
1	36+	0	0	0
1	36+	0	0	0
1	21-35	1	1728	1
1	36+	0	0	0
1	36+	0	0	0
1	36+	1	0	0
1	21-35	1	792	1
1	21-35	1	792	1
1	15-20	1	192	1
1	36+	1	3408	1
1	36+	1	3408	1
1	21-35	1	528	1
1	21-35	0	1920	1
1	21-35	1	1728	1
1	36+	1	0	0
1	2014-05-01	0	4440	1
1	21-35	1	528	1
1	2014-05-01	0	1296	1
1	2014-05-01	0	1296	1
1	21-35	1	0	0
1	2014-05-01	1	252	1
1	2014-05-01	1	252	1
1	15-20	0	2568	1
1	21-35	1	3540	1
1	21-35	1	3540	1
1	2014-05-01	0	1680	1
1	2014-05-01	0	1680	1
1	21-35	1	0	0
1	21-35	1	0	0
1	2014-05-01	1	1356	1
1	21-35	1	7440	1
1	2014-05-01	0	3300	1
1	15-20	1	192	1
1	15-20	0	2568	1
1	2014-05-01	1	1356	1
1	36+	1	0	0
1	36+	1	0	0
1	2014-05-01	1	1104	1
1	2014-05-01	1	1104	1
1	21-35	1	0	0
1	21-35	1	0	0
1	21-35	1	0	0
1	2014-05-01	0	0	0
1	21-35	1	600	1
1	21-35	1	600	1
1	21-35	1	2244	1
1	21-35	1	0	0
1	2014-05-01	1	0	0
1	36+	1	0	0
1	21-35	1	1032	1
1	2014-05-01	0	0	0
1	36+	1	0	0
1	36+	1	0	0
1	21-35	1	0	0
1	2014-05-01	0	0	0
1	2014-05-01	0	0	0
1	2014-05-01	0	0	0
1	2014-05-01	0	0	0
1	36+	0	2580	1
1	36+	1	0	0
1	36+	1	0	0
1	21-35	1	0	0
1	36+	1	0	0
1	21-35	1	0	0
1	0-4	0	0	0
1	21-35	1	0	0
1	2014-05-01	0	0	0
1	15-20	0	0	0
1	15-20	0	0	0
1	21-35	1	0	0
1	21-35	1	0	0
1	21-35	1	0	0
1	21-35	1	15600	1
1	21-35	1	15600	1
1	0-4	0	0	0
1	21-35	1	0	0
1	0-4	1	6120	1
1	0-4	1	6120	1
1	36+	1	0	0
1	36+	1	0	0
1	36+	1	0	0
1	36+	1	0	0
1	21-35	1	1740	1
1	21-35	1	1740	1
1	36+	1	0	0
1	36+	1	0	0
1	15-20	1	0	0
1	15-20	1	0	0
1	36+	1	0	0
1	36+	1	0	0
1	36+	1	0	0
1	36+	1	0	0
1	36+	0	0	0
1	36+	0	0	0
1	36+	1	0	0
1	21-35	0	0	0
1	21-35	0	0	0
1	2014-05-01	0	0	0
1	2014-05-01	0	0	0
1	2014-05-01	1	1704	1
1	2014-05-01	1	1704	1
1	21-35	1	0	0
1	21-35	1	0	0
1	36+	1	0	0
1	36+	1	0	0
1	2014-05-01	0	0	0
1	2014-05-01	0	0	0
1	2014-05-01	1	0	0
1	2014-05-01	1	0	0
1	36+	0	0	0
1	36+	0	0	0
1	21-35	1	0	0
1	21-35	1	0	0
1	21-35	0	0	0
1	21-35	0	0	0
1	36+	1	0	0
1	36+	1	0	0
1	2014-05-01	1	0	0
1	2014-05-01	1	0	0
1	2014-05-01	0	0	0
1	2014-05-01	0	0	0
1	2014-05-01	0	0	0
1	2014-05-01	0	0	0
1	2014-05-01	1	0	0
1	2014-05-01	1	0	0
1	36+	0	1992	1
1	36+	0	1992	1
1	0-4	1	0	0
1	0-4	1	0	0
1	2014-05-01	0	0	0
1	2014-05-01	0	0	0
1	2014-05-01	1	0	0
1	2014-05-01	1	0	0
1	2014-05-01	0	96	1
1	2014-05-01	0	96	1
1	2014-05-01	0	0	0
1	2014-05-01	0	0	0
1	21-35	0	0	0
1	21-35	0	0	0
1	0-4	0	0	0
1	0-4	0	0	0
1	2014-05-01	1	0	0
1	2014-05-01	1	0	0
1	2014-05-01	1	0	0
1	2014-05-01	1	0	0
1	2014-05-01	1	0	0
1	2014-05-01	1	0	0
1	21-35	0	0	0
1	21-35	0	0	0
1	21-35	1	0	0
1	21-35	1	0	0
1	21-35	0	0	0
1	21-35	0	0	0
1	21-35	0	0	0
1	21-35	0	0	0
1	21-35	1	10536	1
1	21-35	1	10536	1
1	21-35	1	384	1
1	21-35	1	384	1
1	36+	0	4212	1
1	36+	0	4212	1
1	21-35	0	5592	1
1	21-35	0	5592	1
1	21-35	1	5520	1
1	21-35	1	5520	1
1	36+	1	252	1
1	36+	1	252	1
1	2014-05-01	0	0	0
1	2014-05-01	0	0	0
1	15-20	0	0	0
1	15-20	0	0	0
1	21-35	1	0	0
1	2014-05-01	0	0	0
1	2014-05-01	0	0	0
1	15-20	1	0	0
1	15-20	1	0	0
1	2014-05-01	0	96	1
1	2014-05-01	0	96	1
1	2014-05-01	0	0	0
1	2014-05-01	0	0	0
1	2014-05-01	0	0	0
1	21-35	0	0	0
1	21-35	0	0	0
1	36+	0	0	0
1	36+	0	0	0
1	2014-05-01	1	0	0
1	2014-05-01	1	0	0
1	2014-05-01	1	2040	1
1	2014-05-01	1	2040	1
1	21-35	1	0	0
1	21-35	1	0	0
1	21-35	0	0	0
1	21-35	0	0	0
1	2014-05-01	1	5136	1
1	2014-05-01	1	5136	1
1	21-35	1	2244	1
1	0-4	0	0	0
1	0-4	0	0	0
1	21-35	1	0	0
1	2014-05-01	1	0	0
1	21-35	1	0	0
1	21-35	1	0	0
1	21-35	0	0	0
1	21-35	0	0	0
1	36+	1	1380	1
1	36+	1	1380	1
1	21-35	1	2328	1
1	21-35	1	2328	1
1	15-20	0	684	1
1	15-20	0	684	1
1	36+	1	2172	1
1	36+	1	2172	1
1	36+	1	0	0
1	36+	1	0	0
1	15-20	1	0	0
1	15-20	1	0	0
1	2014-05-01	0	7440	1
1	2014-05-01	0	7440	1
1	2014-05-01	0	0	0
1	2014-05-01	0	0	0
1	2014-05-01	1	10440	1
1	2014-05-01	1	10440	1
1	21-35	1	0	0
1	21-35	1	0	0
1	36+	1	4020	1
1	36+	1	4020	1
1	2014-05-01	0	0	0
1	2014-05-01	0	0	0
1	36+	1	0	0
1	36+	1	0	0
1	2014-05-01	1	0	0
1	2014-05-01	0	5472	1
1	2014-05-01	0	5472	1
1	2014-05-01	1	2760	1
1	2014-05-01	1	2760	1
1	2014-05-01	0	0	0
1	2014-05-01	0	0	0
1	36+	1	1116	1
1	36+	1	1116	1
1	21-35	1	600	1
1	21-35	1	0	0
1	2014-05-01	1	204	1
1	2014-05-01	0	0	0
1	2014-05-01	0	0	0
1	2014-05-01	1	204	1
1	21-35	1	0	0
1	2014-05-01	0	4440	1
1	21-35	1	1032	1
1	36+	0	2580	1
2	36+	1	564	1
2	15-20	1	4800	1
2	21-35	1	0	0
2	21-35	1	2814	1
2	21-35	1	0	0
2	36+	1	0	0
2	36+	0	0	0
2	36+	1	564	1
2	2014-05-01	1	0	0
2	2014-05-01	1	0	0
2	36+	1	1668	1
2	21-35	1	4830	1
2	21-35	0	0	0
2	2014-05-01	1	0	0
2	15-20	1	1224	1
2	2014-05-01	1	0	0
2	36+	1	0	0
2	21-35	1	0	0
2	21-35	1	0	0
2	21-35	1	0	0
2	21-35	1	0	0
2	21-35	1	0	0
2	36+	1	0	0
2	2014-05-01	0	0	0
2	21-35	1	2946	1
2	2014-05-01	0	0	0
2	36+	1	774	1
2	21-35	1	0	0
2	2014-05-01	0	0	0
2	2014-05-01	0	0	0
2	21-35	1	2946	1
2	36+	1	0	0
2	2014-05-01	0	0	0
2	36+	0	0	0
2	2014-05-01	0	0	0
2	21-35	1	528	1
2	36+	0	0	0
2	15-20	1	4800	1
2	2014-05-01	1	0	0
2	21-35	1	1464	1
2	2014-05-01	0	0	0
2	21-35	1	0	0
2	36+	1	1758	1
2	21-35	1	2814	1
2	36+	1	0	0
2	21-35	1	0	0
2	21-35	1	0	0
2	2014-05-01	0	0	0
2	21-35	1	408	1
2	2014-05-01	0	0	0
2	2014-05-01	1	0	0
2	36+	1	0	0
2	2014-05-01	0	0	0
2	36+	0	0	0
2	2014-05-01	1	0	0
2	2014-05-01	1	0	0
2	2014-05-01	1	0	0
2	2014-05-01	0	0	0
2	2014-05-01	0	0	0
2	2014-05-01	0	0	0
2	2014-05-01	0	0	0
2	2014-05-01	0	90	1
2	0-4	0	0	0
2	21-35	1	0	0
2	2014-05-01	0	0	0
2	21-35	0	0	0
2	21-35	1	4830	1
2	36+	1	1758	1
2	21-35	1	5520	1
2	21-35	1	42	1
2	21-35	1	5520	1
2	36+	1	0	0
2	36+	1	774	1
2	21-35	1	2946	1
2	21-35	1	528	1
2	21-35	1	1464	1
2	2014-05-01	0	0	0
2	36+	1	0	0
2	21-35	1	0	0
2	21-35	1	9516	1
2	36+	1	0	0
2	21-35	1	1668	1
2	21-35	1	42	1
2	2014-05-01	1	0	0
2	2014-05-01	0	90	1
2	2014-05-01	0	0	0
2	21-35	1	0	0
2	36+	1	0	0
2	36+	1	0	0
2	2014-05-01	0	0	0
2	21-35	1	48	1
2	2014-05-01	0	0	0
2	2014-05-01	1	0	0
2	21-35	0	0	0
2	36+	1	0	0
2	15-20	0	6	1
2	21-35	1	2946	1
2	2014-05-01	0	0	0
2	2014-05-01	0	2046	1
2	21-35	0	0	0
2	2014-05-01	1	0	0
2	36+	1	0	0
2	36+	1	0	0
2	21-35	0	18984	1
2	21-35	0	0	0
2	21-35	1	9516	1
2	36+	0	0	0
2	36+	1	0	0
2	36+	1	0	0
2	21-35	1	0	0
2	0-4	0	0	0
2	21-35	1	0	0
2	21-35	0	0	0
2	36+	0	0	0
2	36+	1	0	0
2	15-20	1	0	0
2	2014-05-01	0	0	0
2	2014-05-01	1	1374	1
2	21-35	1	2148	1
2	36+	0	0	0
2	2014-05-01	1	0	0
2	36+	1	0	0
2	36+	1	0	0
2	2014-05-01	1	0	0
2	21-35	1	2148	1
2	21-35	0	0	0
2	2014-05-01	0	0	0
2	2014-05-01	0	0	0
2	36+	1	0	0
2	2014-05-01	1	1374	1
2	36+	1	0	0
2	15-20	0	36798	1
2	36+	0	0	0
2	2014-05-01	1	1638	1
2	2014-05-01	0	948	1
2	21-35	0	0	0
2	15-20	1	12	1
2	2014-05-01	0	762	1
2	36+	1	678	1
2	2014-05-01	0	0	0
2	2014-05-01	1	0	0
2	2014-05-01	0	0	0
2	0-4	0	0	0
2	21-35	1	4800	1
2	0-4	1	0	0
2	36+	0	0	0
2	21-35	0	18984	1
2	36+	0	0	0
2	15-20	0	6	1
2	2014-05-01	0	2046	1
2	2014-05-01	1	0	0
2	2014-05-01	0	0	0
2	36+	0	0	0
2	15-20	1	0	0
2	21-35	1	1170	1
2	2014-05-01	1	0	0
2	2014-05-01	0	0	0
2	2014-05-01	1	0	0
2	36+	0	0	0
2	2014-05-01	0	14760	1
2	21-35	1	0	0
2	2014-05-01	1	0	0
2	15-20	0	0	0
2	36+	1	0	0
2	15-20	0	840	1
2	36+	1	0	0
2	21-35	1	1170	1
2	2014-05-01	1	0	0
2	2014-05-01	1	618	1
2	15-20	1	0	0
2	15-20	0	36798	1
2	36+	1	678	1
2	36+	1	0	0
2	2014-05-01	1	0	0
2	36+	0	762	1
2	2014-05-01	0	948	1
2	2014-05-01	0	948	1
2	15-20	1	12	1
2	2014-05-01	0	762	1
2	36+	1	2142	1
2	36+	1	0	0
2	2014-05-01	1	0	0
2	15-20	1	0	0
2	2014-05-01	0	0	0
2	2014-05-01	1	0	0
2	2014-05-01	1	0	0
2	21-35	1	0	0
2	2014-05-01	1	0	0
2	0-4	0	0	0
2	15-20	0	0	0
2	36+	0	0	0
2	21-35	1	4800	1
2	15-20	1	4800	1
2	2014-05-01	1	0	0
2	36+	0	4800	1
2	15-20	0	0	0
2	15-20	1	0	0
2	0-4	0	0	0
2	15-20	0	0	0
2	0-4	1	0	0
2	36+	1	0	0
2	21-35	0	0	0
2	2014-05-01	1	0	0
2	2014-05-01	0	0	0
2	36+	0	0	0
2	36+	0	0	0
2	2014-05-01	1	0	0
2	0-4	0	0	0
2	0-4	0	0	0
2	36+	0	0	0
2	0-4	1	0	0
2	21-35	0	0	0
2	15-20	0	0	0
2	0-4	0	0	0
2	15-20	1	9600	1
2	0-4	1	4800	1
2	15-20	1	0	0
2	15-20	0	8754	1
2	0-4	1	0	0
2	15-20	1	0	0
2	0-4	0	0	0
2	0-4	1	0	0
2	2014-05-01	1	5994	1
2	0-4	1	0	0
2	15-20	0	0	0
2	2014-05-01	0	6528	1
2	0-4	1	0	0
2	0-4	0	0	0
2	0-4	1	0	0
2	0-4	1	0	0
2	0-4	1	0	0
2	15-20	1	4800	1
2	15-20	1	0	0
2	2014-05-01	0	0	0
2	21-35	0	0	0
2	36+	0	0	0
2	21-35	0	0	0
2	36+	0	0	0
2	21-35	0	0	0
2	0-4	0	0	0
2	36+	0	0	0
2	2014-05-01	1	0	0
2	36+	0	0	0
2	0-4	0	0	0
2	36+	0	0	0
2	36+	1	0	0
2	36+	0	0	0
2	21-35	1	4800	1
2	21-35	0	0	0
2	0-4	1	4800	1
2	2014-05-01	1	0	0
2	36+	0	4800	1
2	36+	0	4800	1
2	15-20	0	0	0
2	2014-05-01	0	0	0
2	15-20	1	0	0
2	36+	0	0	0
2	21-35	0	0	0
2	36+	0	0	0
2	36+	0	0	0
2	21-35	0	0	0
2	36+	0	0	0
2	36+	0	0	0
2	21-35	0	0	0
2	0-4	0	0	0
2	0-4	0	0	0
2	15-20	0	0	0
2	15-20	1	4800	1
2	15-20	1	0	0
2	21-35	0	0	0
2	15-20	0	0	0
2	15-20	1	9600	1
2	15-20	1	0	0
2	0-4	1	4800	1
2	0-4	0	0	0
2	15-20	0	8754	1
2	0-4	1	0	0
2	15-20	0	0	0
2	15-20	1	0	0
2	2014-05-01	0	0	0
2	0-4	0	0	0
2	0-4	1	0	0
2	2014-05-01	1	5994	1
2	0-4	1	0	0
2	15-20	0	0	0
2	2014-05-01	0	6528	1
2	0-4	1	0	0
2	0-4	0	0	0
2	0-4	1	0	0
2	0-4	1	0	0
2	0-4	1	0	0
2	21-35	1	1632	1
3	36+	1	0	0
3	36+	1	0	0
3	2014-05-01	1	0	0
3	21-35	0	282	1
3	2014-05-01	1	0	0
3	36+	0	0	0
3	2014-05-01	1	0	0
3	36+	0	1224	1
3	2014-05-01	0	4374	1
3	2014-05-01	0	0	0
3	21-35	1	0	0
3	36+	1	0	0
3	15-20	1	0	0
3	21-35	1	0	0
3	21-35	1	0	0
3	36+	1	0	0
3	36+	1	0	0
3	2014-05-01	1	0	0
3	2014-05-01	0	2862	1
3	21-35	1	1830	1
3	2014-05-01	0	1926	1
3	2014-05-01	0	0	0
3	2014-05-01	0	0	0
3	2014-05-01	0	0	0
3	2014-05-01	0	0	0
3	2014-05-01	1	456	1
3	2014-05-01	0	0	0
3	36+	0	0	0
3	21-35	0	30	1
3	21-35	1	618	1
3	21-35	1	66	1
3	21-35	1	0	0
3	0-4	0	0	0
3	21-35	1	0	0
3	21-35	1	0	0
3	36+	1	0	0
3	36+	1	0	0
3	2014-05-01	1	0	0
3	36+	1	0	0
3	36+	0	0	0
3	21-35	0	282	1
3	2014-05-01	1	0	0
3	2014-05-01	1	0	0
3	36+	0	1224	1
3	2014-05-01	0	4374	1
3	2014-05-01	0	0	0
3	2014-05-01	0	0	0
3	36+	1	0	0
3	2014-05-01	0	0	0
3	2014-05-01	1	0	0
3	21-35	1	0	0
3	15-20	1	0	0
3	21-35	1	0	0
3	36+	1	0	0
3	15-20	1	0	0
3	36+	1	0	0
3	21-35	1	6	1
3	2014-05-01	0	0	0
3	21-35	0	0	0
3	21-35	0	0	0
3	36+	0	0	0
3	36+	1	0	0
3	0-4	0	0	0
3	15-20	1	0	0
3	2014-05-01	0	0	0
3	2014-05-01	0	852	1
3	36+	1	0	0
3	36+	1	348	1
3	2014-05-01	0	0	0
3	21-35	1	0	0
3	36+	0	0	0
3	0-4	1	0	0
3	21-35	1	0	0
3	36+	0	0	0
3	2014-05-01	1	0	0
3	36+	0	0	0
3	21-35	1	0	0
3	2014-05-01	1	0	0
3	36+	1	0	0
3	36+	1	0	0
3	21-35	1	0	0
3	2014-05-01	0	0	0
3	2014-05-01	1	0	0
3	21-35	1	0	0
3	21-35	0	0	0
3	36+	1	0	0
3	36+	1	0	0
3	36+	1	0	0
3	2014-05-01	1	1170	1
3	2014-05-01	0	0	0
3	15-20	1	0	0
3	2014-05-01	0	0	0
3	36+	1	0	0
3	36+	0	0	0
3	21-35	0	1032	1
3	36+	0	0	0
3	2014-05-01	0	0	0
3	21-35	0	0	0
3	NA	NA	0	0
3	36+	0	0	0
3	15-20	0	1380	1
3	21-35	0	3168	1
3	21-35	1	3876	1
3	NA	NA	0	0
3	36+	0	0	0
3	21-35	1	0	0
3	2014-05-01	0	0	0
3	2014-05-01	1	522	1
3	36+	1	1554	1
3	2014-05-01	1	0	0
3	21-35	1	0	0
3	21-35	1	0	0
3	2014-05-01	0	0	0
3	15-20	0	0	0
3	21-35	1	0	0
3	21-35	1	0	0
3	2014-05-01	1	132	1
3	15-20	0	1770	1
3	0-4	0	2844	1
3	2014-05-01	0	1146	1
3	2014-05-01	1	0	0
3	21-35	0	0	0
3	36+	0	0	0
3	21-35	0	0	0
3	36+	1	636	1
3	15-20	0	0	0
3	2014-05-01	1	1470	1
3	36+	1	0	0
3	2014-05-01	1	0	0
3	36+	0	0	0
3	2014-05-01	0	4884	1
3	0-4	0	2178	1
3	21-35	1	0	0
3	21-35	1	0	0
3	21-35	1	0	0
3	36+	1	0	0
3	2014-05-01	1	2844	1
3	0-4	0	102	1
3	0-4	1	0	0
3	36+	0	0	0
3	0-4	0	1590	1
3	NA	NA	0	0
3	NA	NA	0	0
3	15-20	0	0	0
3	2014-05-01	1	0	0
3	21-35	1	0	0
3	21-35	0	702	1
3	2014-05-01	1	0	0
3	36+	0	0	0
3	15-20	0	0	0
3	0-4	0	156	1
3	15-20	1	0	0
3	NA	NA	0	0
3	15-20	0	0	0
3	2014-05-01	1	0	0
3	0-4	1	15558	1
3	2014-05-01	0	0	0
3	21-35	1	0	0
3	36+	1	0	0
3	36+	1	0	0
3	36+	1	348	1
3	2014-05-01	1	0	0
3	15-20	1	0	0
3	21-35	1	0	0
3	36+	1	0	0
3	21-35	1	6	1
3	2014-05-01	0	0	0
3	21-35	0	0	0
3	21-35	0	0	0
3	36+	0	0	0
3	36+	1	0	0
3	0-4	0	0	0
3	15-20	1	0	0
3	2014-05-01	0	852	1
3	36+	1	0	0
3	21-35	1	0	0
3	2014-05-01	1	0	0
3	2014-05-01	0	2862	1
3	21-35	1	1830	1
3	2014-05-01	0	1926	1
3	2014-05-01	0	0	0
3	2014-05-01	0	0	0
3	2014-05-01	0	0	0
3	2014-05-01	0	0	0
3	2014-05-01	1	456	1
3	2014-05-01	0	0	0
3	36+	0	0	0
3	21-35	0	30	1
3	21-35	1	618	1
3	21-35	1	66	1
3	21-35	1	0	0
3	0-4	0	0	0
3	2014-05-01	0	0	0
3	2014-05-01	0	0	0
3	21-35	1	0	0
3	36+	0	0	0
3	0-4	1	0	0
3	21-35	1	0	0
3	36+	0	0	0
3	2014-05-01	1	0	0
3	36+	0	0	0
3	36+	0	0	0
3	21-35	0	1032	1
3	36+	0	0	0
3	2014-05-01	0	0	0
3	2014-05-01	0	0	0
3	2014-05-01	1	0	0
3	36+	1	0	0
3	36+	1	0	0
3	21-35	1	0	0
3	2014-05-01	0	0	0
3	2014-05-01	1	0	0
3	21-35	1	0	0
3	21-35	0	0	0
3	36+	1	0	0
3	36+	1	0	0
3	36+	1	0	0
3	2014-05-01	1	1170	1
3	2014-05-01	0	0	0
3	15-20	1	0	0
3	2014-05-01	0	0	0
3	36+	1	0	0
3	0-4	0	0	0
3	15-20	0	0	0
3	2014-05-01	1	0	0
3	21-35	1	0	0
3	0-4	0	156	1
3	15-20	1	0	0
3	0-4	1	15558	1
3	36+	0	0	0
3	15-20	0	1380	1
3	21-35	0	3168	1
3	21-35	1	3876	1
3	0-4	1	0	0
3	36+	0	0	0
3	21-35	0	0	0
3	21-35	0	0	0
3	36+	0	0	0
3	36+	0	0	0
3	21-35	0	0	0
3	2014-05-01	0	1146	1
3	36+	1	1554	1
3	21-35	1	0	0
3	2014-05-01	0	0	0
3	2014-05-01	1	0	0
3	21-35	1	0	0
3	21-35	1	0	0
3	2014-05-01	0	0	0
3	36+	1	636	1
3	36+	1	0	0
3	2014-05-01	1	522	1
3	15-20	0	0	0
3	2014-05-01	1	1470	1
3	2014-05-01	1	0	0
3	2014-05-01	0	4884	1
3	0-4	0	1590	1
3	36+	1	0	0
3	2014-05-01	1	0	0
3	21-35	0	702	1
3	36+	0	0	0
3	15-20	0	0	0
3	2014-05-01	0	0	0
3	0-4	0	2844	1
3	21-35	1	0	0
3	36+	0	0	0
3	0-4	0	2178	1
3	21-35	1	0	0
3	21-35	1	0	0
3	15-20	0	0	0
3	2014-05-01	1	132	1
3	21-35	1	0	0
3	15-20	0	1770	1
3	2014-05-01	1	2844	1
3	0-4	0	102	1
3	0-4	1	0	0
3	15-20	0	0	0
3	2014-05-01	1	0	0
3	2014-05-01	1	0	0
4	36+	1	0	0
4	0-4	1	0	0
4	2014-05-01	0	0	0
4	2014-05-01	1	0	0
4	21-35	1	0	0
4	21-35	1	0	0
4	36+	1	0	0
4	21-35	1	0	0
4	0-4	0	0	0
4	2014-05-01	1	0	0
4	2014-05-01	1	0	0
4	0-4	1	0	0
4	2014-05-01	0	0	0
4	2014-05-01	1	450	1
4	2014-05-01	0	492	1
4	36+	0	0	0
4	0-4	0	0	0
4	2014-05-01	0	4020	1
4	2014-05-01	0	0	0
4	NA	NA	0	0
4	36+	1	0	0
4	15-20	0	216	1
4	0-4	1	0	0
4	36+	0	696	1
4	21-35	1	0	0
4	36+	1	0	0
4	2014-05-01	0	0	0
4	2014-05-01	0	0	0
4	0-4	0	0	0
4	2014-05-01	1	0	0
4	15-20	0	0	0
4	21-35	0	0	0
4	21-35	0	1806	1
4	36+	0	3546	1
4	21-35	1	0	0
4	21-35	1	792	1
4	36+	0	0	0
4	0-4	0	0	0
4	36+	1	0	0
4	2014-05-01	0	0	0
4	21-35	1	132	1
4	2014-05-01	0	0	0
4	0-4	1	120	1
4	21-35	1	3348	1
4	2014-05-01	1	0	0
4	21-35	1	3144	1
4	2014-05-01	0	0	0
4	21-35	1	432	1
4	36+	0	606	1
4	36+	1	0	0
4	0-4	0	0	0
4	36+	1	0	0
4	21-35	1	0	0
4	36+	1	0	0
4	2014-05-01	1	0	0
4	36+	1	0	0
4	21-35	0	306	1
4	21-35	1	0	0
4	2014-05-01	1	0	0
4	36+	1	0	0
4	36+	1	0	0
4	36+	1	0	0
4	2014-05-01	0	390	1
4	36+	1	0	0
4	NA	NA	204	1
4	36+	1	0	0
4	36+	1	0	0
4	36+	0	0	0
4	15-20	1	348	1
4	0-4	1	0	0
4	21-35	1	0	0
4	2014-05-01	0	0	0
4	0-4	0	0	0
4	15-20	1	0	0
4	2014-05-01	0	0	0
4	2014-05-01	1	432	1
4	2014-05-01	0	0	0
4	0-4	1	0	0
4	36+	0	0	0
4	0-4	0	0	0
4	2014-05-01	1	0	0
4	36+	0	0	0
4	36+	1	0	0
4	21-35	1	318	1
4	2014-05-01	0	0	0
4	21-35	1	1500	1
4	2014-05-01	1	0	0
4	36+	1	0	0
4	2014-05-01	0	2562	1
4	36+	0	0	0
4	2014-05-01	1	0	0
4	21-35	1	0	0
4	21-35	1	0	0
4	36+	1	612	1
4	2014-05-01	1	0	0
4	2014-05-01	0	534	1
4	21-35	1	150	1
4	2014-05-01	0	0	0
4	0-4	0	0	0
4	2014-05-01	1	0	0
4	21-35	1	0	0
4	0-4	0	0	0
4	36+	1	0	0
4	2014-05-01	0	0	0
4	21-35	1	132	1
4	2014-05-01	1	0	0
4	2014-05-01	1	0	0
4	2014-05-01	0	0	0
4	0-4	1	0	0
4	21-35	1	3348	1
4	2014-05-01	0	0	0
4	2014-05-01	1	450	1
4	2014-05-01	0	0	0
4	2014-05-01	0	492	1
4	2014-05-01	1	0	0
4	36+	0	0	0
4	21-35	1	3144	1
4	2014-05-01	0	0	0
4	0-4	0	0	0
4	2014-05-01	0	4020	1
4	2014-05-01	0	0	0
4	36+	0	0	0
4	36+	1	0	0
4	36+	1	0	0
4	0-4	1	0	0
4	2014-05-01	0	0	0
4	15-20	0	216	1
4	2014-05-01	1	0	0
4	0-4	1	0	0
4	36+	0	0	0
4	21-35	1	696	1
4	21-35	1	0	0
4	21-35	1	0	0
4	36+	1	0	0
4	36+	1	0	0
4	2014-05-01	0	0	0
4	2014-05-01	0	0	0
4	0-4	0	0	0
4	2014-05-01	1	0	0
4	21-35	0	0	0
4	15-20	0	0	0
4	21-35	1	0	0
4	21-35	0	1806	1
4	36+	0	3546	1
4	21-35	1	792	1
4	36+	0	0	0
4	2014-05-01	0	2562	1
4	NA	NA	120	1
4	21-35	1	432	1
4	36+	0	606	1
4	36+	1	0	0
4	36+	0	0	0
4	2014-05-01	1	0	0
4	0-4	0	0	0
4	36+	1	0	0
4	21-35	1	0	0
4	21-35	1	0	0
4	21-35	1	0	0
4	36+	1	0	0
4	2014-05-01	1	0	0
4	36+	1	0	0
4	21-35	0	306	1
4	21-35	1	0	0
4	36+	1	612	1
4	36+	1	0	0
4	2014-05-01	1	0	0
4	36+	1	0	0
4	36+	1	0	0
4	2014-05-01	1	0	0
4	2014-05-01	0	390	1
4	2014-05-01	0	534	1
4	21-35	1	150	1
4	36+	1	0	0
4	NA	NA	204	1
4	36+	1	0	0
4	2014-05-01	1	0	0
4	36+	0	0	0
4	2014-05-01	0	0	0
4	36+	0	0	0
4	15-20	1	348	1
4	0-4	0	0	0
4	0-4	1	0	0
4	2014-05-01	1	0	0
4	36+	0	0	0
4	21-35	1	0	0
4	NA	NA	0	0
4	15-20	1	0	0
4	2014-05-01	0	0	0
4	36+	1	0	0
4	21-35	1	318	1
4	2014-05-01	1	432	1
4	2014-05-01	0	0	0
4	NA	NA	0	0
4	2014-05-01	0	0	0
4	21-35	1	1500	1
4	36+	1	0	0
4	21-35	0	0	0
4	36+	0	504	1
4	21-35	0	0	0
4	36+	0	0	0
4	2014-05-01	1	0	0
4	0-4	1	0	0
4	36+	1	0	0
4	36+	0	0	0
4	36+	1	0	0
4	21-35	0	0	0
4	21-35	1	486	1
4	36+	1	1608	1
4	15-20	1	0	0
4	2014-05-01	0	0	0
4	15-20	0	750	1
4	2014-05-01	0	0	0
4	36+	0	0	0
4	36+	0	0	0
4	NA	NA	0	0
4	21-35	1	0	0
4	36+	0	0	0
4	21-35	0	0	0
4	0-4	1	0	0
4	NA	NA	1500	1
4	0-4	0	0	0
4	36+	1	0	0
4	2014-05-01	0	0	0
4	36+	1	0	0
4	15-20	1	0	0
4	15-20	1	0	0
4	15-20	0	0	0
4	21-35	0	0	0
4	NA	NA	0	0
4	36+	1	0	0
4	21-35	0	282	1
4	36+	1	0	0
4	21-35	1	0	0
4	2014-05-01	0	576	1
4	15-20	1	84	1
4	36+	1	1002	1
4	36+	0	0	0
4	2014-05-01	1	0	0
4	15-20	1	0	0
4	2014-05-01	0	0	0
4	21-35	1	0	0
4	36+	0	0	0
4	2014-05-01	1	0	0
4	36+	1	0	0
4	36+	1	0	0
4	36+	0	0	0
4	2014-05-01	1	0	0
4	21-35	1	0	0
4	36+	0	0	0
4	36+	0	0	0
4	36+	0	0	0
4	2014-05-01	1	0	0
4	0-4	1	0	0
4	NA	NA	0	0
4	2014-05-01	1	0	0
4	36+	0	0	0
4	36+	0	0	0
4	0-4	0	0	0
4	21-35	0	0	0
4	2014-05-01	0	0	0
4	15-20	1	0	0
4	15-20	0	0	0
4	21-35	0	282	1
4	0-4	1	1500	1
4	36+	1	0	0
4	15-20	1	0	0
4	2014-05-01	0	576	1
4	36+	1	1002	1
4	15-20	1	84	1
4	2014-05-01	1	0	0
4	NA	NA	0	0
4	15-20	1	0	0
4	21-35	1	0	0
4	21-35	1	0	0
4	36+	0	0	0
4	36+	1	0	0
4	36+	1	0	0
4	36+	1	0	0
4	2014-05-01	1	0	0
4	NA	NA	0	0
4	21-35	0	0	0
4	36+	0	504	1
4	2014-05-01	0	0	0
4	21-35	0	0	0
4	36+	1	0	0
4	0-4	1	0	0
4	36+	1	0	0
4	15-20	1	0	0
4	36+	0	0	0
4	NA	NA	0	0
4	36+	1	0	0
4	NA	NA	0	0
4	NA	NA	0	0
4	NA	NA	486	1
4	36+	1	0	0
4	36+	1	1608	1
4	36+	1	0	0
4	NA	NA	0	0
4	2014-05-01	0	0	0
4	15-20	0	750	1
5	21-35	0	0	0
5	0-4	1	0	0
5	2014-05-01	0	0	0
5	36+	1	0	0
5	36+	1	48	1
5	36+	0	0	0
5	21-35	1	0	0
5	36+	0	0	0
5	36+	1	0	0
5	36+	0	0	0
5	21-35	0	0	0
5	0-4	1	0	0
5	36+	0	0	0
5	36+	1	0	0
5	21-35	1	0	0
5	36+	0	0	0
5	36+	1	48	1
5	36+	1	0	0
5	2014-05-01	0	0	0
5	21-35	1	0	0
5	2014-05-01	0	0	0
5	21-35	1	0	0
5	2014-05-01	0	0	0
5	36+	1	0	0
5	21-35	1	0	0
5	36+	1	0	0
5	36+	0	0	0
5	15-20	1	0	0
5	0-4	0	0	0
5	2014-05-01	0	0	0
5	36+	0	0	0
5	2014-05-01	1	0	0
5	0-4	0	0	0
5	2014-05-01	1	0	0
5	15-20	0	30	1
5	36+	0	0	0
5	0-4	1	0	0
5	36+	0	0	0
5	15-20	1	0	0
5	36+	1	0	0
5	21-35	1	0	0
5	36+	0	0	0
5	15-20	1	0	0
5	36+	0	0	0
5	2014-05-01	0	0	0
5	0-4	0	0	0
5	21-35	1	12	1
5	36+	1	18	1
5	21-35	1	0	0
5	36+	1	0	0
5	21-35	1	0	0
5	2014-05-01	0	0	0
5	0-4	0	0	0
5	2014-05-01	1	0	0
5	2014-05-01	0	0	0
5	2014-05-01	0	0	0
5	2014-05-01	0	0	0
5	2014-05-01	0	0	0
5	36+	1	0	0
5	21-35	0	0	0
5	15-20	1	0	0
5	21-35	0	0	0
5	0-4	0	0	0
5	36+	0	0	0
5	0-4	0	0	0
5	21-35	1	0	0
5	36+	1	0	0
5	36+	0	0	0
5	36+	1	0	0
5	15-20	1	0	0
5	0-4	0	534	1
5	2014-05-01	1	24	1
5	2014-05-01	0	0	0
5	21-35	0	0	0
5	36+	0	0	0
5	2014-05-01	0	0	0
5	2014-05-01	0	0	0
5	36+	0	0	0
5	2014-05-01	1	0	0
5	0-4	1	18	1
5	21-35	1	0	0
5	21-35	1	0	0
5	36+	0	0	0
5	2014-05-01	1	0	0
5	2014-05-01	1	0	0
5	21-35	1	0	0
5	36+	0	0	0
5	36+	0	0	0
5	36+	1	0	0
5	2014-05-01	1	0	0
5	15-20	0	0	0
5	36+	1	0	0
5	36+	1	6	1
5	36+	1	0	0
5	2014-05-01	1	24	1
5	2014-05-01	0	0	0
5	2014-05-01	1	0	0
5	21-35	1	90	1
5	2014-05-01	0	30	1
5	0-4	0	0	0
5	21-35	1	0	0
5	21-35	0	48	1
5	2014-05-01	1	0	0
5	0-4	1	0	0
5	15-20	0	0	0
5	2014-05-01	1	36	1
5	2014-05-01	0	0	0
5	21-35	0	0	0
5	2014-05-01	0	0	0
5	21-35	1	0	0
5	36+	1	0	0
5	2014-05-01	1	0	0
5	2014-05-01	0	0	0
5	2014-05-01	0	0	0
5	21-35	1	0	0
5	36+	0	0	0
5	0-4	0	0	0
5	2014-05-01	0	0	0
5	2014-05-01	1	0	0
5	0-4	0	0	0
5	21-35	1	0	0
5	2014-05-01	1	0	0
5	0-4	1	0	0
5	15-20	1	0	0
5	36+	1	0	0
5	36+	1	0	0
5	36+	0	0	0
5	36+	0	0	0
5	36+	1	0	0
5	15-20	1	0	0
5	36+	0	0	0
5	2014-05-01	0	0	0
5	2014-05-01	0	0	0
5	21-35	1	12	1
5	36+	1	18	1
5	21-35	1	0	0
5	36+	1	0	0
5	21-35	1	0	0
5	21-35	1	0	0
5	21-35	1	0	0
5	0-4	0	0	0
5	2014-05-01	1	0	0
5	2014-05-01	0	0	0
5	2014-05-01	0	0	0
5	2014-05-01	0	0	0
5	36+	1	0	0
5	21-35	0	0	0
5	15-20	1	0	0
5	21-35	0	0	0
5	0-4	0	0	0
5	36+	0	0	0
5	36+	0	0	0
5	0-4	0	0	0
5	2014-05-01	0	0	0
5	0-4	0	0	0
5	2014-05-01	0	0	0
5	21-35	1	0	0
5	36+	1	0	0
5	36+	1	0	0
5	15-20	1	0	0
5	36+	0	0	0
5	15-20	0	30	1
5	36+	0	0	0
5	36+	0	0	0
5	36+	0	0	0
5	36+	0	0	0
5	0-4	1	0	0
5	21-35	1	0	0
5	21-35	1	0	0
5	21-35	1	162	1
5	21-35	1	0	0
5	2014-05-01	0	0	0
5	36+	1	0	0
5	36+	1	42	1
5	2014-05-01	1	0	0
5	21-35	0	0	0
5	36+	1	0	0
5	21-35	1	0	0
5	21-35	1	0	0
5	2014-05-01	0	0	0
5	21-35	1	756	1
5	2014-05-01	1	0	0
5	36+	1	0	0
5	0-4	0	0	0
5	2014-05-01	0	0	0
5	2014-05-01	0	0	0
5	0-4	0	534	1
5	21-35	0	0	0
5	2014-05-01	0	0	0
5	21-35	1	0	0
5	36+	1	0	0
5	36+	0	0	0
5	36+	1	6	1
5	36+	1	0	0
5	2014-05-01	1	24	1
5	2014-05-01	0	0	0
5	2014-05-01	1	0	0
5	NA	NA	0	0
5	21-35	1	90	1
5	2014-05-01	0	30	1
5	0-4	0	0	0
5	21-35	1	0	0
5	NA	NA	48	1
5	2014-05-01	1	0	0
5	0-4	1	0	0
5	15-20	0	0	0
5	2014-05-01	1	36	1
5	2014-05-01	0	0	0
5	21-35	0	0	0
5	15-20	1	0	0
5	2014-05-01	0	0	0
5	0-4	1	18	1
5	21-35	1	0	0
5	21-35	1	0	0
5	36+	0	0	0
5	2014-05-01	1	0	0
5	2014-05-01	1	0	0
5	21-35	1	0	0
5	36+	0	0	0
5	NA	NA	0	0
5	2014-05-01	1	0	0
5	15-20	0	0	0
5	36+	1	0	0
5	36+	0	0	0
5	2014-05-01	1	0	0
5	21-35	1	0	0
5	2014-05-01	1	24	1
5	36+	0	0	0
5	2014-05-01	0	0	0
5	2014-05-01	0	0	0
5	21-35	1	162	1
5	21-35	1	0	0
5	21-35	1	0	0
5	36+	1	0	0
5	2014-05-01	0	1014	1
5	21-35	1	0	0
5	21-35	1	0	0
5	21-35	0	0	0
5	21-35	1	246	1
5	21-35	1	0	0
5	21-35	1	180	1
5	21-35	1	0	0
5	21-35	1	0	0
5	21-35	0	138	1
5	2014-05-01	0	582	1
5	21-35	0	0	0
5	21-35	0	0	0
5	0-4	0	0	0
5	21-35	1	810	1
5	2014-05-01	0	0	0
5	21-35	0	0	0
5	2014-05-01	0	0	0
5	2014-05-01	0	3600	1
5	15-20	1	1560	1
5	21-35	1	0	0
5	36+	1	888	1
5	36+	1	0	0
5	0-4	1	0	0
5	21-35	1	0	0
5	0-4	1	0	0
5	36+	0	0	0
5	36+	0	0	0
5	21-35	1	0	0
5	2014-05-01	0	0	0
5	36+	1	0	0
5	36+	1	42	1
5	2014-05-01	1	0	0
5	21-35	0	0	0
5	36+	1	0	0
5	21-35	1	0	0
5	21-35	1	0	0
5	2014-05-01	0	0	0
5	21-35	1	756	1
5	2014-05-01	1	0	0
5	36+	1	0	0
5	0-4	0	0	0
5	2014-05-01	0	0	0
5	2014-05-01	0	0	0
5	36+	1	42	1
5	21-35	1	0	0
5	0-4	1	0	0
5	36+	1	0	0
5	36+	0	0	0
5	2014-05-01	0	0	0
5	21-35	0	0	0
5	2014-05-01	0	0	0
5	2014-05-01	0	3600	1
5	36+	1	0	0
5	21-35	1	0	0
5	15-20	1	1560	1
5	21-35	1	0	0
5	21-35	0	0	0
5	21-35	1	0	0
5	21-35	1	0	0
5	21-35	1	0	0
5	21-35	0	0	0
5	36+	1	888	1
5	21-35	0	138	1
5	21-35	1	180	1
5	21-35	1	246	1
5	21-35	1	0	0
5	2014-05-01	0	1014	1
5	2014-05-01	0	582	1
5	21-35	0	0	0
5	0-4	0	0	0
5	21-35	1	810	1

## Sheet: Figure4a
Newick tree	(((((((((((((((((((((((((((((((((3320Alum229274_2:0.01650271336,3664Alum229274_1:0.01712128664):0.005548266429,Alum3:0.02264528357):0.001318051104,((Alum_0101a_389638:0.01256707073,Alum_0101b_389638:0.01299272927):0.00319762598,Alum_0102_389638:0.01583627402):0.007626742646):0.009619016281,3531Alum231352_5:0.03098897434):0.0150063349,Alum0336472857:0.0244301901):0.001431098631,((((Alum17016472784…

## Sheet: Figure4b
Sample	PC1	PC2	PC3		Eigenvalues
0101a	-0.381685	-0.135443	-0.131406		7.6653
0101b	-0.378021	-0.129662	-0.124619		2.4336
0102	-0.372777	-0.128255	-0.125321		2.111
2002d	-0.355087	-0.107524	-0.00128218		1.7121
2004	-0.341401	-0.0648811	-0.0265478		1.2992
2004d	-0.34136	-0.0726212	-0.0409002		1.2775
2004f	-0.256345	-0.0151599	-0.0597282		1.2344
2005	-0.0768349	0.201428	0.177044		1.2234
2201	-0.0754168	0.268995	0.0752898		1.5101
2305b	-0.0662689	0.282914	-0.00799939		1.5005
2305c	-0.066124	0.221445	0.00828692
2403	-0.0594276	0.193858	0.0514565
2404	-0.0594151	0.260613	-0.0402045
2505	-0.0578924	0.260349	-0.0410358
2702b	-0.057726	0.150228	0.107437
3102a	-0.0572161	0.265502	0.0213578
3302	-0.0529124	0.265078	-0.0177785
3302a	-0.0472408	0.209808	0.0221713
3302b	-0.0381425	0.191166	-0.0123623
4005	-0.0337248	0.187431	-0.0443067
4005c	-0.031292	-0.0294552	0.148748
4103	-0.0298537	-0.0316994	0.151517
4202	-0.0298138	-0.029563	0.155911
4405	-0.029	-0.0296001	0.147557
7204	-0.0286904	0.196137	-0.00568391
7205	-0.0282728	-0.0313095	0.155135
7205b	-0.0277905	-0.0312087	0.150577
7304a	-0.0274414	-0.0309461	0.14521
7304b	-0.0272894	0.175291	-0.0368197
7402	-0.0270186	-0.0289608	0.1415
033	-0.0268735	0.184237	0.0164665
1701	-0.024851	-0.0313715	0.149274
1702a	-0.0220064	-0.0329041	0.124163
9405	-0.0196006	-0.0280138	0.142551
9504	-0.018578	-0.0277551	0.14448
1703a	-0.0170622	-0.0232766	0.136009
1903b	-0.0163508	0.138737	-0.00305691
1703d	-0.0153812	-0.0308016	0.133685
1902	-0.0126845	-0.0300732	0.129623
1903	-0.0106919	-0.0251913	0.123788
1903a	-0.0106401	-0.0128675	0.116738
1904	-0.00887049	-0.0282023	0.120291
1904b	-0.00744697	-0.0284598	0.148627
1904c	-0.00729789	-0.0227163	0.10683
1904d	-0.00713725	0.170793	-0.0144239
1905b	-0.00639296	-0.0289762	0.116641
1993a	-0.0021424	-0.0288624	0.104094
2001a	-0.000844956	-0.00580502	0.0526493
2001b	-0.000360025	-0.0312173	0.110052
2001c	4.68229e-05	-0.0338455	0.115515
2001d	0.00195784	-0.0255887	0.0979036
2002	0.005277	-0.0341947	0.0835144
2002a	0.0056929	-0.0270536	0.0777127
2002b	0.00613427	-0.027668	0.0909981

## Sheet: Figure4c
Individual Sample number	Household	Assigned cluster		K	log(ml)
0101a	hh1	1		1	-1.50051e+07
0101b	hh1	1		2	-1.49777e+06
0102	hh1	1		3	-1.48005e+07
2002d	hh10	2		4	-1.49288e+06
2004	hh10	3		5	-1.50633e+06
2004d	hh10	1		6	-1.50841e+06
2004f	hh11	3		7	-1.51348e+06
2005	hh11	1		8	-1.51848e+06
2201	hh12	1		9	-1.51997e+06
2305b	hh12	1		10	-1.52111e+06
2305c	hh12	1		11	-1.53335e+06
2403	hh13	1		12	-1.551e+06
2404	hh13	1		13	-1.55323e+06
2505	hh14	1		14	-1.55477e+06
2702b	hh14	1		15	-1.555e+06
3102a	hh15	1		16	-1.56e+06
3302	hh15	1		17	-1.56555e+06
3302a	hh15	1		18	-1.56331e+07
3302b	hh16	1		19	-1.57782e+06
4005	hh16	2		20	-1.58036e+06
4005c	hh16	2
4103	hh17	1
4202	hh17	1
4405	hh17	1
7204	hh18	1
7205	hh18	1
7205b	hh18	1
7304a	hh19	1
7304b	hh19	1
7402	hh19	1
033	hh2	1
1701	hh2	3
1702a	hh2	2
9405	hh20	1
9504	hh20	1
1703a	hh3	1
1903b	hh3	1
1703d	hh4	1
1902	hh4	3
1903	hh5	2
1903a	hh5	2
1904	hh5	3
1904b	hh6	3
1904c	hh6	1
1904d	hh6	1
1905b	hh7	3
1993a	hh7	2
2001a	hh7	3
2001b	hh8	3
2001c	hh8	3
2001d	hh8	2
2002	hh9	3
2002a	hh9	3
2002b	hh9	2

## Sheet: Figure5
Co-ancestry Matrix
	0101a	0101b	102	33	1701	1702a	1703a	1703b	1703d	1902	1903	1903a	1904	1904b	1904c	1904d	1905B	1993a	2001a	2001b	2001c	2001d	2002	2002a	2002b	2002d	2004	2004d	2004f	2005	2201	2305b	2305c	2403	2404	2505	2702B	3102a	3302	3302a	3302b	4005	4005c	4103	4202	4405	7204	7205	7205b
0101a	0.945882	0.226412	-0.0291479	0.0134189	-0.0257481	-0.0144901	-0.00457829	-0.0162679	-0.035793	-0.0346043	-0.0510751	-0.0563698	-0.0286279	-0.028771	-0.0455744	-0.0607935	-0.0337643	-0.0563698	-0.05526	-0.0539155	-0.0434862	-0.0382982	-0.0377036	-0.0482046	-0.0299915	-0.0414275	-0.0406675	0.0134214	-0.0703952	-0.0175961	-0.0221625	-0.0306593	-0.0253123	0.00634202	-0.0289486	-0.0248167	-0.00951372	-0.0193236	0.0430107	-0.0303378	0.182226	-0.0632854	-0.0632854	0.0202726	0.0382996	0.0241743	-0.0181895	-0.0308494	-0.0295316
0101b	0.226412	0.97554	-0.0192309	0.00743049	-0.0171725	-0.0225634	-0.00774615	-0.00628799	-0.0387439	-0.0247562	-0.0588575	-0.046805	-0.0497372	-0.0493986	-0.0396348	-0.0440327	-0.0366367	-0.046805	-0.0497058	-0.0482352	-0.0379821	-0.0191998	-0.0229639	-0.0426016	-0.0593462	-0.0638281	-0.0434499	0.00745842	-0.0736926	-0.0420692	-0.0195124	-0.020413	-0.0149193	-0.00198401	-0.0247388	-0.0242186	-0.0116118	-0.0104992	0.0290517	-0.0296717	0.1458	-0.0785219	-0.0785219	0.0140283	0.0188211	0.015976	-0.0123523	-0.014158	0.00314282
102	-0.0291479	-0.0192309	0.698578	-0.0301514	-0.0423172	-0.0489804	-0.0264213	-0.0191182	-0.0179745	-0.0373847	-0.076667	-0.0810763	-0.0634435	-0.0625805	-0.0421636	0.0187773	-0.0591171	-0.0810763	-0.026919	-0.0298392	-0.00631732	-0.0281398	-0.0530592	-0.0293225	-0.0604353	-0.0388401	-0.0551646	-0.0301946	-0.0908121	-0.0470419	-0.00758345	-0.0112588	-0.0460992	-0.0209606	-0.00790594	-0.0320994	-0.0163411	0.0332177	-0.023138	0.0593325	-0.0269617	-0.0786319	-0.0786319	-0.0191434	-0.00838634	-0.0130712	0.0632393	0.528471	0.0541032
33	0.0134189	0.00743049	-0.0301514	0.965716	-0.0632354	-0.0495966	-0.0287761	-0.0395767	-0.0538632	-0.0517089	-0.0771329	-0.0825072	-0.0725466	-0.07217	-0.0488605	-0.0735389	-0.0597725	-0.0825072	-0.0749048	-0.0834985	-0.0560256	0.152928	-0.0748739	-0.0546744	-0.0695141	-0.071909	-0.0568404	0.963927	-0.0873592	-0.0454702	-0.0381579	-0.0364661	-0.0282662	-0.00279506	-0.048406	-0.0291056	-0.0174739	-0.0364098	-0.0458121	-0.0120387	-0.0296611	-0.0708177	-0.0708177	0.0922849	0.0694616	0.0186942	-0.0237187	-0.0311481	-0.0459478
1701	-0.0257481	-0.0171725	-0.0423172	-0.0632354	0.849985	0.0525195	-0.0386326	-0.0324985	-0.0467213	0.0438096	-0.0356807	-0.0318258	0.0330774	0.0310514	0.0618618	-0.0731983	0.124057	-0.0318258	-0.011308	0.0855665	-0.0150368	0.0196143	0.119721	0.00683654	0.000229702	-0.0027426	-0.0113718	-0.063175	-0.0076042	-0.035045	-0.0286826	-0.0491382	-0.0462293	-0.0324267	0.0021643	-0.0491443	-0.0285925	-0.0484261	-0.00988332	-0.0462095	-0.0428704	-0.0151226	-0.0151226	-0.0208724	-0.0348637	-0.0144082	-0.0296676	-0.0482488	-0.0442083
1702a	-0.0144901	-0.0225634	-0.0489804	-0.0495966	0.0525195	0.917835	-0.046585	-0.0396508	-0.0374152	0.0156526	0.0385287	0.0330068	-0.0162309	-0.0172934	0.00838208	-0.0786297	0.0387756	0.0330068	-0.00515642	0.0246029	0.00537287	0.00115859	0.0724193	0.00472639	0.00522676	0.0214058	0.0702753	-0.0497479	-0.0113549	-0.032493	-0.026111	-0.054458	-0.0480029	-0.0151974	-0.0174356	-0.0478999	-0.0214615	-0.0527062	-0.0228086	-0.0480914	-0.0333671	-0.015183	-0.015183	-0.0275862	-0.020886	-0.00895496	-0.0314097	-0.0543136	-0.0548392
1703a	-0.00457829	-0.00774615	-0.0264213	-0.0287761	-0.0386326	-0.046585	0.944114	0.180795	0.444042	-0.0365179	-0.0517652	-0.0561657	-0.0581927	-0.0578252	-0.0506834	-0.0597201	-0.0617284	-0.0561657	-0.0505812	-0.0782831	-0.0472257	-0.0613093	-0.0559213	-0.0410642	-0.0596594	-0.0610655	-0.0430297	-0.02883	-0.0824969	-0.0341604	0.0599637	-0.0283119	-0.0224954	0.0853272	0.0295141	-0.0225434	0.0825416	-0.00631893	-0.0270024	-0.030941	-0.00669111	-0.0752656	-0.0752656	-0.0116043	-0.0112047	-0.00420284	-0.0237299	-0.0290711	-0.037902
1703b	-0.0162679	-0.00628799	-0.0191182	-0.0395767	-0.0324985	-0.0396508	0.180795	0.750523	0.098443	-0.025121	-0.0780151	-0.0704863	-0.0511115	-0.0511739	-0.054316	-0.0698784	-0.0462721	-0.0704863	-0.0267313	-0.0397799	-0.0192587	-0.0341734	-0.0575028	-0.0367681	-0.0483078	-0.0310397	-0.0566069	-0.0396533	-0.0691208	-0.0441385	0.150142	-0.0300714	-0.0295771	0.123975	0.0796683	-0.0331235	0.317841	0.0903947	-0.0197268	-0.0254548	-0.0149704	-0.0700699	-0.0700699	-0.0171829	-0.0197971	-0.0196445	-0.0285303	-0.0313276	-0.0263226
1703d	-0.035793	-0.0387439	-0.0179745	-0.0538632	-0.0467213	-0.0374152	0.444042	0.098443	0.67132	-0.019968	-0.0832195	-0.0874381	0.0540793	0.0520802	-0.0419576	-0.0854255	-0.0531982	-0.0874381	0.112972	0.00971176	0.11838	-0.0236811	-0.0391179	-0.0108579	0.0379231	0.10616	-0.0322342	-0.0538745	-0.0671313	-0.0306923	0.0452269	-0.0379147	-0.0510118	0.0131563	0.0479465	-0.0454041	0.00395261	0.0264358	-0.0114941	-0.0439001	-0.0376625	-0.0584187	-0.0584187	-0.0424032	-0.0439852	-0.0366063	-0.0440283	-0.0581962	-0.0637295
1902	-0.0346043	-0.0247562	-0.0373847	-0.0517089	0.0438096	0.0156526	-0.0365179	-0.025121	-0.019968	0.758312	-0.0177793	-0.0121626	-0.0199078	-0.0206657	0.0258883	-0.0949758	0.0806564	-0.0121626	0.0531047	0.0722492	0.0289177	0.0595164	0.061512	0.0438464	-0.0278595	-0.000755902	0.127503	-0.0516243	-0.0110988	0.00475097	0.00656783	-0.0502673	-0.0510823	-0.0286041	0.0347565	-0.0523528	-0.0379983	-0.0337916	0.00556579	-0.0436083	-0.0463622	-0.020558	-0.020558	-0.0272238	-0.0404663	-0.0237322	-0.0396269	-0.0471878	-0.060837
1903	-0.0510751	-0.0588575	-0.076667	-0.0771329	-0.0356807	0.0385287	-0.0517652	-0.0780151	-0.0832195	-0.0177793	0.864533	0.851755	-0.0653476	-0.066426	-0.033567	-0.123283	-0.0410553	0.851755	-0.0299587	-0.039219	-0.0296924	-0.0626084	0.00696267	-0.0194766	-0.0322174	-0.0503724	0.0558391	-0.0771533	0.015444	0.0784119	-0.029603	-0.0935859	-0.0898766	-0.0602721	-0.0638845	-0.0902052	-0.0647524	-0.0870559	-0.0771374	-0.0711961	-0.0638595	0.00484768	0.00484768	-0.0453073	-0.0549441	-0.0443423	-0.0638757	-0.0837321	-0.0883364
1903a	-0.0563698	-0.046805	-0.0810763	-0.0825072	-0.0318258	0.0330068	-0.0561657	-0.0704863	-0.0874381	-0.0121626	0.851755	0.868352	-0.0699435	-0.0710277	-0.038357	-0.125118	-0.0316955	0.868352	-0.0350865	-0.0294225	-0.0348102	-0.0529046	0.013909	-0.0234689	-0.03772	-0.0555488	0.050265	-0.0825388	0.0241047	0.0757995	-0.0185824	-0.0884206	-0.0797639	-0.0657809	-0.0682962	-0.0886446	-0.069937	-0.0905306	-0.0812286	-0.0756563	-0.0695165	-0.000466911	-0.000466911	-0.0500596	-0.0591959	-0.0495607	-0.0688346	-0.0785673	-0.0764294
1904	-0.0286279	-0.0497372	-0.0634435	-0.0725466	0.0330774	-0.0162309	-0.0581927	-0.0511115	0.0540793	-0.0199078	-0.0653476	-0.0699435	0.937715	0.912006	0.165786	-0.109775	0.0310254	-0.0699435	0.0432431	-0.00887162	-0.0316443	-0.0259482	-0.0176827	-0.0304647	0.210872	0.0783053	-0.00869124	-0.0724805	-0.050106	-0.024402	-0.0730913	-0.0894117	-0.0850317	-0.0454871	-0.0407701	-0.0848062	-0.0483196	-0.0786741	-0.0510414	-0.062979	-0.055973	-0.0493382	-0.0493382	-0.0598493	-0.0512716	-0.0336043	-0.049431	-0.0624225	-0.0894953
1904b	-0.028771	-0.0493986	-0.0625805	-0.07217	0.0310514	-0.0172934	-0.0578252	-0.0511739	0.0520802	-0.0206657	-0.066426	-0.0710277	0.912006	0.917288	0.159024	-0.108744	0.0285059	-0.0710277	0.0416527	-0.00958841	-0.0315143	-0.0266738	-0.0193511	-0.0306478	0.204754	0.0758023	-0.0105675	-0.072137	-0.0515663	-0.0247556	-0.0718974	-0.0774668	-0.0691995	-0.0451792	-0.0408111	-0.0704061	-0.0487011	-0.0771147	-0.0504391	-0.0624164	-0.0557783	-0.0505363	-0.0505363	-0.0597323	-0.0509345	-0.0333408	-0.0488259	-0.0619893	-0.0869521
1904c	-0.0455744	-0.0396348	-0.0421636	-0.0488605	0.0618618	0.00838208	-0.0506834	-0.054316	-0.0419576	0.0258883	-0.033567	-0.038357	0.165786	0.159024	1.04065	-0.0929509	0.0988212	-0.038357	-0.00885572	0.0886884	-0.0259807	-0.042701	0.0647726	0.0551488	-0.0091523	-0.0119643	0.0192384	-0.0488144	0.0151863	0.010261	-0.0445471	-0.0696254	-0.0666938	-0.0477206	-0.0430747	-0.0663167	-0.0353448	-0.0685887	0.0229936	-0.0603631	-0.0672418	0.0073449	0.0073449	-0.0492238	-0.0436728	-0.0340126	-0.047277	-0.0436646	-0.080211
1904d	-0.0607935	-0.0440327	0.0187773	-0.0735389	-0.0731983	-0.0786297	-0.0597201	-0.0698784	-0.0854255	-0.0949758	-0.123283	-0.125118	-0.109775	-0.108744	-0.0929509	1.19619	-0.0970345	-0.125118	-0.107922	-0.122254	-0.0933835	-0.0961582	-0.0996849	-0.10705	-0.0976308	-0.109663	-0.103342	-0.0737957	-0.12974	-0.0874694	-0.0873788	-0.0244277	-0.0795603	-0.0485659	-0.0830432	-0.0596567	-0.0647401	0.107689	-0.0893119	0.000106067	-0.0505127	-0.124117	-0.124117	-0.0538309	-0.0598466	-0.0446366	0.0769126	0.061102	0.258026
1905B	-0.0337643	-0.0366367	-0.0591171	-0.0597725	0.124057	0.0387756	-0.0617284	-0.0462721	-0.0531982	0.0806564	-0.0410553	-0.0316955	0.0310254	0.0285059	0.0988212	-0.0970345	0.885645	-0.0316955	-0.00659314	0.342532	0.0132893	-0.0196008	0.0535163	-0.00324683	0.00674254	0.0118185	0.0268996	-0.0597455	0.0361752	0.0128747	-0.0309419	-0.0619319	-0.0590275	-0.0485879	-0.0414072	-0.0646418	-0.0489992	-0.0717303	-0.0339023	-0.0599881	-0.0507525	0.0136238	0.0136238	-0.0541037	-0.0467529	-0.0267405	-0.0502322	-0.0545453	-0.0486122
1993a	-0.0563698	-0.046805	-0.0810763	-0.0825072	-0.0318258	0.0330068	-0.0561657	-0.0704863	-0.0874381	-0.0121626	0.851755	0.868352	-0.0699435	-0.0710277	-0.038357	-0.125118	-0.0316955	0.868352	-0.0350865	-0.0294225	-0.0348102	-0.0529046	0.013909	-0.0234689	-0.03772	-0.0555488	0.050265	-0.0825388	0.0241047	0.0757995	-0.0185824	-0.0884206	-0.0797639	-0.0657809	-0.0682962	-0.0886446	-0.069937	-0.0905306	-0.0812286	-0.0756563	-0.0695165	-0.000466911	-0.000466911	-0.0500596	-0.0591959	-0.0495607	-0.0688346	-0.0785673	-0.0764294
2001a	-0.05526	-0.0497058	-0.026919	-0.0749048	-0.011308	-0.00515642	-0.0505812	-0.0267313	0.112972	0.0531047	-0.0299587	-0.0350865	0.0432431	0.0416527	-0.00885572	-0.107922	-0.00659314	-0.0350865	0.667367	0.0711702	0.218031	-0.00590859	-0.00839836	0.242513	0.0606441	0.148577	0.0696084	-0.0748398	-0.028154	-0.0142125	0.0345843	-0.0546492	-0.0693067	-0.0536089	0.0186493	-0.0626454	-0.0495456	0.00768756	0.0331556	-0.0470007	-0.0559185	-0.0242233	-0.0242233	-0.0560902	-0.0462268	-0.0451311	-0.0495864	-0.0787991	-0.0853793
2001b	-0.0539155	-0.0482352	-0.0298392	-0.0834985	0.0855665	0.0246029	-0.0782831	-0.0397799	0.00971176	0.0722492	-0.039219	-0.0294225	-0.00887162	-0.00958841	0.0886884	-0.122254	0.342532	-0.0294225	0.0711702	0.666746	0.0867464	-0.00642344	0.36063	0.0567984	-0.0232131	0.0728091	0.00980204	-0.0833462	-0.000390381	-0.00268384	0.00827136	-0.0577156	-0.0736175	-0.064898	0.00637576	-0.073354	-0.0702091	-0.00233146	0.0229006	-0.0584815	-0.071365	-0.012173	-0.012173	-0.0633951	-0.0637528	-0.0497654	-0.0650298	-0.0701146	-0.0731785
2001c	-0.0434862	-0.0379821	-0.00631732	-0.0560256	-0.0150368	0.00537287	-0.0472257	-0.0192587	0.11838	0.0289177	-0.0296924	-0.0348102	-0.0316443	-0.0315143	-0.0259807	-0.0933835	0.0132893	-0.0348102	0.218031	0.0867464	0.674919	0.0861023	-0.00281326	0.0884482	-0.0135524	0.141328	0.0244802	-0.0559577	-0.0461277	-0.012124	0.0339822	-0.0432463	-0.0626668	-0.0420532	0.087129	-0.0543865	-0.0472271	0.025233	0.0206069	-0.0422822	-0.0528754	-0.0392001	-0.0392001	-0.0627357	-0.0444903	-0.0335484	-0.038497	-0.0578497	-0.0593266
2001d	-0.0382982	-0.0191998	-0.0281398	0.152928	0.0196143	0.00115859	-0.0613093	-0.0341734	-0.0236811	0.0595164	-0.0626084	-0.0529046	-0.0259482	-0.0266738	-0.042701	-0.0961582	-0.0196008	-0.0529046	-0.00590859	-0.00642344	0.0861023	0.739489	-0.00508332	-0.0162847	0.0258706	0.0178107	-0.0216679	0.152958	-0.0167248	-0.0225366	-0.00999352	-0.0482485	-0.0496824	-0.0276373	0.333856	-0.054319	-0.044692	-0.0244428	-0.0274691	-0.040883	-0.0463912	-0.0273872	-0.0273872	-0.0222076	-0.0181385	-0.0161508	-0.0454468	-0.0439412	-0.054484
2002	-0.0377036	-0.0229639	-0.0530592	-0.0748739	0.119721	0.0724193	-0.0559213	-0.0575028	-0.0391179	0.061512	0.00696267	0.013909	-0.0176827	-0.0193511	0.0647726	-0.0996849	0.0535163	0.013909	-0.00839836	0.36063	-0.00281326	-0.00508332	0.939426	0.0207046	-0.00520628	0.0119775	0.0103118	-0.0748026	0.0154595	0.0139786	-0.0415287	-0.064571	-0.0614892	-0.0499236	-0.0252982	-0.0661654	-0.0551321	-0.0712511	-0.00759932	-0.0626881	-0.0466207	-0.0015081	-0.0015081	-0.0391077	-0.0581451	-0.0380091	-0.0556699	-0.0514425	-0.0655533
2002a	-0.0482046	-0.0426016	-0.0293225	-0.0546744	0.00683654	0.00472639	-0.0410642	-0.0367681	-0.0108579	0.0438464	-0.0194766	-0.0234689	-0.0304647	-0.0306478	0.0551488	-0.10705	-0.00324683	-0.0234689	0.242513	0.0567984	0.0884482	-0.0162847	0.0207046	0.701636	-0.0308724	0.0302062	0.101271	-0.0546019	-0.0167855	0.00575949	0.0188296	-0.0510854	-0.0603441	-0.0403013	0.0071464	-0.055697	-0.0385403	-0.00171967	0.305427	-0.0493765	-0.0459708	-0.0171086	-0.0171086	-0.0441064	-0.0455457	-0.0367335	-0.0603918	-0.0700509	-0.0754467
2002b	-0.0299915	-0.0593462	-0.0604353	-0.0695141	0.000229702	0.00522676	-0.0596594	-0.0483078	0.0379231	-0.0278595	-0.0322174	-0.03772	0.210872	0.204754	-0.0091523	-0.0976308	0.00674254	-0.03772	0.0606441	-0.0232131	-0.0135524	0.0258706	-0.00520628	-0.0308724	0.911385	0.424913	-0.0484943	-0.0695467	-0.000596375	0.0281777	-0.0511543	-0.0657495	-0.0554028	-0.0496954	-0.0126848	-0.0571786	-0.0537098	-0.0706727	-0.0291369	-0.0635669	-0.0176396	-0.00499225	-0.00499225	-0.0625552	-0.0387526	-0.00626712	-0.0489208	-0.0584872	-0.0780222
2002d	-0.0414275	-0.0638281	-0.0388401	-0.071909	-0.0027426	0.0214058	-0.0610655	-0.0310397	0.10616	-0.000755902	-0.0503724	-0.0555488	0.0783053	0.0758023	-0.0119643	-0.109663	0.0118185	-0.0555488	0.148577	0.0728091	0.141328	0.0178107	0.0119775	0.0302062	0.424913	0.673079	-0.0242905	-0.0718607	-0.0222162	0.00997142	0.00697626	-0.052883	-0.065613	-0.0506216	0.0237019	-0.0597392	-0.058528	-0.00306964	0.0135336	-0.0563561	-0.0447834	-0.0180276	-0.0180276	-0.0640896	-0.0501414	-0.0250912	-0.0552052	-0.0805934	-0.0792846
2004	-0.0406675	-0.0434499	-0.0551646	-0.0568404	-0.0113718	0.0702753	-0.0430297	-0.0566069	-0.0322342	0.127503	0.0558391	0.050265	-0.00869124	-0.0105675	0.0192384	-0.103342	0.0268996	0.050265	0.0696084	0.00980204	0.0244802	-0.0216679	0.0103118	0.101271	-0.0484943	-0.0242905	0.981763	-0.0567813	0.0387215	0.0126378	-0.0151764	-0.0697513	-0.0661236	-0.042695	-0.0266903	-0.065642	-0.0494095	-0.0625198	0.0268486	-0.055533	-0.0557373	0.0260202	0.0260202	-0.0448839	-0.0501599	-0.0283111	-0.0409271	-0.0559662	-0.0589411
2004d	0.0134214	0.00745842	-0.0301946	0.963927	-0.063175	-0.0497479	-0.02883	-0.0396533	-0.0538745	-0.0516243	-0.0771533	-0.0825388	-0.0724805	-0.072137	-0.0488144	-0.0737957	-0.0597455	-0.0825388	-0.0748398	-0.0833462	-0.0559577	0.152958	-0.0748026	-0.0546019	-0.0695467	-0.0718607	-0.0567813	0.965754	-0.0873389	-0.0455809	-0.038172	-0.0364964	-0.0282222	-0.0027735	-0.0484803	-0.0291106	-0.0175081	-0.0364352	-0.0456796	-0.012105	-0.0296318	-0.0708125	-0.0708125	0.0922414	0.069173	0.0187933	-0.0236776	-0.0312086	-0.0462028
2004f	-0.0703952	-0.0736926	-0.0908121	-0.0873592	-0.0076042	-0.0113549	-0.0824969	-0.0691208	-0.0671313	-0.0110988	0.015444	0.0241047	-0.050106	-0.0515663	0.0151863	-0.12974	0.0361752	0.0241047	-0.028154	-0.000390381	-0.0461277	-0.0167248	0.0154595	-0.0167855	-0.000596375	-0.0222162	0.0387215	-0.0873389	0.927405	0.0894424	-0.0398454	-0.08508	-0.0740861	-0.0496944	-0.0401738	-0.0822832	-0.0808304	-0.095325	-0.0579596	-0.0954581	-0.0806536	0.79388	0.79388	-0.0629605	-0.0803745	-0.0750916	-0.0834048	-0.092653	-0.104896
2005	-0.0175961	-0.0420692	-0.0470419	-0.0454702	-0.035045	-0.032493	-0.0341604	-0.0441385	-0.0306923	0.00475097	0.0784119	0.0757995	-0.024402	-0.0247556	0.010261	-0.0874694	0.0128747	0.0757995	-0.0142125	-0.00268384	-0.012124	-0.0225366	0.0139786	0.00575949	0.0281777	0.00997142	0.0126378	-0.0455809	0.0894424	0.896888	0.0374069	-0.0581905	-0.050629	-0.0454969	-0.0246403	-0.052999	-0.042982	-0.0592957	-0.0225276	-0.0431934	-0.0369642	0.0717168	0.0717168	-0.02162	-0.0393657	-0.0148051	-0.0464039	-0.0492284	-0.0683218
2201	-0.0221625	-0.0195124	-0.00758345	-0.0381579	-0.0286826	-0.026111	0.0599637	0.150142	0.0452269	0.00656783	-0.029603	-0.0185824	-0.0730913	-0.0718974	-0.0445471	-0.0873788	-0.0309419	-0.0185824	0.0345843	0.00827136	0.0339822	-0.00999352	-0.0415287	0.0188296	-0.0511543	0.00697626	-0.0151764	-0.038172	-0.0398454	0.0374069	0.665854	-0.0332326	-0.0436391	0.0738817	0.0708465	-0.0464298	0.114614	0.0626707	0.0129138	-0.0242905	-0.0217021	-0.0450338	-0.0450338	-0.029187	-0.0316029	-0.0278349	-0.032973	-0.0378063	-0.0377434
2305b	-0.0306593	-0.020413	-0.0112588	-0.0364661	-0.0491382	-0.054458	-0.0283119	-0.0300714	-0.0379147	-0.0502673	-0.0935859	-0.0884206	-0.0894117	-0.0774668	-0.0696254	-0.0244277	-0.0619319	-0.0884206	-0.0546492	-0.0577156	-0.0432463	-0.0482485	-0.064571	-0.0510854	-0.0657495	-0.052883	-0.0697513	-0.0364964	-0.08508	-0.0581905	-0.0332326	0.750519	0.666016	-0.0146023	-0.0364726	0.62881	-0.0439414	-0.00750406	-0.0384452	-0.0189517	-0.0356311	-0.0838274	-0.0838274	-0.0187475	-0.0248755	-0.0270529	-0.00469356	-0.0140818	0.0876836
2305c	-0.0253123	-0.0149193	-0.0460992	-0.0282662	-0.0462293	-0.0480029	-0.0224954	-0.0295771	-0.0510118	-0.0510823	-0.0898766	-0.0797639	-0.0850317	-0.0691995	-0.0666938	-0.0795603	-0.0590275	-0.0797639	-0.0693067	-0.0736175	-0.0626668	-0.0496824	-0.0614892	-0.0603441	-0.0554028	-0.065613	-0.0661236	-0.0282222	-0.0740861	-0.050629	-0.0436391	0.666016	0.981357	-0.00424593	-0.052563	0.830584	-0.0406827	-0.0491426	-0.0510571	-0.04016	-0.0296329	-0.0802796	-0.0802796	-0.0208157	-0.0203186	-0.0253092	-0.00976591	-0.0372474	-0.0270105
2403	0.00634202	-0.00198401	-0.0209606	-0.00279506	-0.0324267	-0.0151974	0.0853272	0.123975	0.0131563	-0.0286041	-0.0602721	-0.0657809	-0.0454871	-0.0451792	-0.0477206	-0.0485659	-0.0485879	-0.0657809	-0.0536089	-0.064898	-0.0420532	-0.0276373	-0.0499236	-0.0403013	-0.0496954	-0.0506216	-0.042695	-0.0027735	-0.0496944	-0.0454969	0.0738817	-0.0146023	-0.00424593	0.988716	0.0202271	-0.00720185	0.0892365	-0.00297622	-0.0296719	0.00369661	-0.00906172	-0.0447669	-0.0447669	0.00433404	0.0165557	0.00749272	-0.0230514	-0.0362996	-0.0461043
2404	-0.0289486	-0.0247388	-0.00790594	-0.048406	0.0021643	-0.0174356	0.0295141	0.0796683	0.0479465	0.0347565	-0.0638845	-0.0682962	-0.0407701	-0.0408111	-0.0430747	-0.0830432	-0.0414072	-0.0682962	0.0186493	0.00637576	0.087129	0.333856	-0.0252982	0.0071464	-0.0126848	0.0237019	-0.0266903	-0.0484803	-0.0401738	-0.0246403	0.0708465	-0.0364726	-0.052563	0.0202271	0.665	-0.0458674	0.00166515	0.0313401	0.00802817	-0.0261756	-0.0273066	-0.0346532	-0.0346532	-0.0326191	-0.0266865	-0.0177555	-0.0386253	-0.0477978	-0.0525404
2505	-0.0248167	-0.0242186	-0.0320994	-0.0291056	-0.0491443	-0.0478999	-0.0225434	-0.0331235	-0.0454041	-0.0523528	-0.0902052	-0.0886446	-0.0848062	-0.0704061	-0.0663167	-0.0596567	-0.0646418	-0.0886446	-0.0626454	-0.073354	-0.0543865	-0.054319	-0.0661654	-0.055697	-0.0571786	-0.0597392	-0.065642	-0.0291106	-0.0822832	-0.052999	-0.0464298	0.62881	0.830584	-0.00720185	-0.0458674	0.887126	-0.0393857	-0.0338538	-0.0453385	-0.0307968	-0.0286949	-0.080097	-0.080097	-0.0175608	-0.0197066	-0.0245662	-0.0055233	-0.031645	0.00903193
2702B	-0.00951372	-0.0116118	-0.0163411	-0.0174739	-0.0285925	-0.0214615	0.0825416	0.317841	0.00395261	-0.0379983	-0.0647524	-0.069937	-0.0483196	-0.0487011	-0.0353448	-0.0647401	-0.0489992	-0.069937	-0.0495456	-0.0702091	-0.0472271	-0.044692	-0.0551321	-0.0385403	-0.0537098	-0.058528	-0.0494095	-0.0175081	-0.0808304	-0.042982	0.114614	-0.0439414	-0.0406827	0.0892365	0.00166515	-0.0393857	0.929951	0.2229	-0.0283942	-0.026525	-0.00326816	-0.0722577	-0.0722577	-0.00141152	-0.0106929	-0.006925	-0.0159664	-0.0133232	-0.0379273
3102a	-0.0193236	-0.0104992	0.0332177	-0.0364098	-0.0484261	-0.0527062	-0.00631893	0.0903947	0.0264358	-0.0337916	-0.0870559	-0.0905306	-0.0786741	-0.0771147	-0.0685887	0.107689	-0.0717303	-0.0905306	0.00768756	-0.00233146	0.025233	-0.0244428	-0.0712511	-0.00171967	-0.0706727	-0.00306964	-0.0625198	-0.0364352	-0.095325	-0.0592957	0.0626707	-0.00750406	-0.0491426	-0.00297622	0.0313401	-0.0338538	0.2229	0.644304	0.012413	0.0068721	-0.0298147	-0.0777593	-0.0777593	0.034188	-0.00317411	-0.0178354	0.0149319	-0.0203561	0.02316
3302	0.0430107	0.0290517	-0.023138	-0.0458121	-0.00988332	-0.0228086	-0.0270024	-0.0197268	-0.0114941	0.00556579	-0.0771374	-0.0812286	-0.0510414	-0.0504391	0.0229936	-0.0893119	-0.0339023	-0.0812286	0.0331556	0.0229006	0.0206069	-0.0274691	-0.00759932	0.305427	-0.0291369	0.0135336	0.0268486	-0.0456796	-0.0579596	-0.0225276	0.0129138	-0.0384452	-0.0510571	-0.0296719	0.00802817	-0.0453385	-0.0283942	0.012413	0.689029	-0.0375638	0.399966	-0.0524655	-0.0524655	-0.0201605	-0.027935	-0.00999211	-0.0513412	-0.064576	-0.0562555
3302a	-0.0303378	-0.0296717	0.0593325	-0.0120387	-0.0462095	-0.0480914	-0.030941	-0.0254548	-0.0439001	-0.0436083	-0.0711961	-0.0756563	-0.062979	-0.0624164	-0.0603631	0.000106067	-0.0599881	-0.0756563	-0.0470007	-0.0584815	-0.0422822	-0.040883	-0.0626881	-0.0493765	-0.0635669	-0.0563561	-0.055533	-0.012105	-0.0954581	-0.0431934	-0.0242905	-0.0189517	-0.04016	0.00369661	-0.0261756	-0.0307968	-0.026525	0.0068721	-0.0375638	0.795821	-0.0259736	-0.0860083	-0.0860083	-0.00820596	-0.0113537	-0.00486452	0.0515152	0.0798102	0.0327383
3302b	0.182226	0.1458	-0.0269617	-0.0296611	-0.0428704	-0.0333671	-0.00669111	-0.0149704	-0.0376625	-0.0463622	-0.0638595	-0.0695165	-0.055973	-0.0557783	-0.0672418	-0.0505127	-0.0507525	-0.0695165	-0.0559185	-0.071365	-0.0528754	-0.0463912	-0.0466207	-0.0459708	-0.0176396	-0.0447834	-0.0557373	-0.0296318	-0.0806536	-0.0369642	-0.0217021	-0.0356311	-0.0296329	-0.00906172	-0.0273066	-0.0286949	-0.00326816	-0.0298147	0.399966	-0.0259736	1.05242	-0.074528	-0.074528	0.0180984	0.0166144	0.0272313	-0.0215087	-0.0335339	-0.033042
4005	-0.0632854	-0.0785219	-0.0786319	-0.0708177	-0.0151226	-0.015183	-0.0752656	-0.0700699	-0.0584187	-0.020558	0.00484768	-0.000466911	-0.0493382	-0.0505363	0.0073449	-0.124117	0.0136238	-0.000466911	-0.0242233	-0.012173	-0.0392001	-0.0273872	-0.0015081	-0.0171086	-0.00499225	-0.0180276	0.0260202	-0.0708125	0.79388	0.0717168	-0.0450338	-0.0838274	-0.0802796	-0.0447669	-0.0346532	-0.080097	-0.0722577	-0.0777593	-0.0524655	-0.0860083	-0.074528	0.826921	0.826921	-0.0311497	-0.0358177	-0.0646198	-0.0753125	-0.0935688	-0.109104
4005c	-0.0632854	-0.0785219	-0.0786319	-0.0708177	-0.0151226	-0.015183	-0.0752656	-0.0700699	-0.0584187	-0.020558	0.00484768	-0.000466911	-0.0493382	-0.0505363	0.0073449	-0.124117	0.0136238	-0.000466911	-0.0242233	-0.012173	-0.0392001	-0.0273872	-0.0015081	-0.0171086	-0.00499225	-0.0180276	0.0260202	-0.0708125	0.79388	0.0717168	-0.0450338	-0.0838274	-0.0802796	-0.0447669	-0.0346532	-0.080097	-0.0722577	-0.0777593	-0.0524655	-0.0860083	-0.074528	0.826921	0.826921	-0.0311497	-0.0358177	-0.0646198	-0.0753125	-0.0935688	-0.109104
4103	0.0202726	0.0140283	-0.0191434	0.0922849	-0.0208724	-0.0275862	-0.0116043	-0.0171829	-0.0424032	-0.0272238	-0.0453073	-0.0500596	-0.0598493	-0.0597323	-0.0492238	-0.0538309	-0.0541037	-0.0500596	-0.0560902	-0.0633951	-0.0627357	-0.0222076	-0.0391077	-0.0441064	-0.0625552	-0.0640896	-0.0448839	0.0922414	-0.0629605	-0.02162	-0.029187	-0.0187475	-0.0208157	0.00433404	-0.0326191	-0.0175608	-0.00141152	0.034188	-0.0201605	-0.00820596	0.0180984	-0.0311497	-0.0311497	1.00848	0.192328	0.0385837	-0.0215634	-0.0300559	-0.0181118
4202	0.0382996	0.0188211	-0.00838634	0.0694616	-0.0348637	-0.020886	-0.0112047	-0.0197971	-0.0439852	-0.0404663	-0.0549441	-0.0591959	-0.0512716	-0.0509345	-0.0436728	-0.0598466	-0.0467529	-0.0591959	-0.0462268	-0.0637528	-0.0444903	-0.0181385	-0.0581451	-0.0455457	-0.0387526	-0.0501414	-0.0501599	0.069173	-0.0803745	-0.0393657	-0.0316029	-0.0248755	-0.0203186	0.0165557	-0.0266865	-0.0197066	-0.0106929	-0.00317411	-0.027935	-0.0113537	0.0166144	-0.0358177	-0.0358177	0.192328	1.08602	0.0529343	-0.0167417	-0.0135364	-0.0257315
4405	0.0241743	0.015976	-0.0130712	0.0186942	-0.0144082	-0.00895496	-0.00420284	-0.0196445	-0.0366063	-0.0237322	-0.0443423	-0.0495607	-0.0336043	-0.0333408	-0.0340126	-0.0446366	-0.0267405	-0.0495607	-0.0451311	-0.0497654	-0.0335484	-0.0161508	-0.0380091	-0.0367335	-0.00626712	-0.0250912	-0.0283111	0.0187933	-0.0750916	-0.0148051	-0.0278349	-0.0270529	-0.0253092	0.00749272	-0.0177555	-0.0245662	-0.006925	-0.0178354	-0.00999211	-0.00486452	0.0272313	-0.0646198	-0.0646198	0.0385837	0.0529343	1.01233	-0.00761025	-0.0190604	-0.0273144
7204	-0.0181895	-0.0123523	0.0632393	-0.0237187	-0.0296676	-0.0314097	-0.0237299	-0.0285303	-0.0440283	-0.0396269	-0.0638757	-0.0688346	-0.049431	-0.0488259	-0.047277	0.0769126	-0.0502322	-0.0688346	-0.0495864	-0.0650298	-0.038497	-0.0454468	-0.0556699	-0.0603918	-0.0489208	-0.0552052	-0.0409271	-0.0236776	-0.0834048	-0.0464039	-0.032973	-0.00469356	-0.00976591	-0.0230514	-0.0386253	-0.0055233	-0.0159664	0.0149319	-0.0513412	0.0515152	-0.0215087	-0.0753125	-0.0753125	-0.0215634	-0.0167417	-0.00761025	0.985438	0.110755	0.0626754
7205	-0.0308494	-0.014158	0.528471	-0.0311481	-0.0482488	-0.0543136	-0.0290711	-0.0313276	-0.0581962	-0.0471878	-0.0837321	-0.0785673	-0.0624225	-0.0619893	-0.0436646	0.061102	-0.0545453	-0.0785673	-0.0787991	-0.0701146	-0.0578497	-0.0439412	-0.0514425	-0.0700509	-0.0584872	-0.0805934	-0.0559662	-0.0312086	-0.092653	-0.0492284	-0.0378063	-0.0140818	-0.0372474	-0.0362996	-0.0477978	-0.031645	-0.0133232	-0.0203561	-0.064576	0.0798102	-0.0335339	-0.0935688	-0.0935688	-0.0300559	-0.0135364	-0.0190604	0.110755	0.957853	0.0911934
7205b	-0.0295316	0.00314282	0.0541032	-0.0459478	-0.0442083	-0.0548392	-0.037902	-0.0263226	-0.0637295	-0.060837	-0.0883364	-0.0764294	-0.0894953	-0.0869521	-0.080211	0.258026	-0.0486122	-0.0764294	-0.0853793	-0.0731785	-0.0593266	-0.054484	-0.0655533	-0.0754467	-0.0780222	-0.0792846	-0.0589411	-0.0462028	-0.104896	-0.0683218	-0.0377434	0.0876836	-0.0270105	-0.0461043	-0.0525404	0.00903193	-0.0379273	0.02316	-0.0562555	0.0327383	-0.033042	-0.109104	-0.109104	-0.0181118	-0.0257315	-0.0273144	0.0626754	0.0911934	0.983922
7304a	-0.0459049	-0.0430394	0.0694453	-0.0283963	-0.0543138	-0.0546452	-0.0347225	-0.0453021	-0.0653344	-0.0506072	-0.070323	-0.0751234	-0.0580615	-0.0580541	-0.0556009	0.0148469	-0.0640921	-0.0751234	-0.068185	-0.0841325	-0.0682035	-0.0550842	-0.0671859	-0.068953	-0.0627841	-0.0791466	-0.0564936	-0.0283863	-0.0951327	-0.0455175	-0.0476568	-0.019262	-0.0401123	-0.0175532	-0.0517234	-0.030529	-0.0289567	-0.0193301	-0.0554681	0.721906	-0.0292298	-0.0892956	-0.0892956	-0.0243126	-0.0230826	-0.00807572	0.0770981	0.123511	0.0516198
7304b	-0.00645524	-0.00392891	0.0168174	-0.0281877	-0.0388309	-0.0341184	-0.0220801	-0.019724	-0.0396344	-0.0461238	-0.066475	-0.0705703	-0.0700772	-0.0678789	-0.0584303	0.127636	-0.0594128	-0.0705703	-0.0511417	-0.0663478	-0.039526	-0.0495336	-0.0561272	-0.0533551	-0.0539851	-0.0607263	-0.0525721	-0.0281667	-0.0854318	-0.0437961	-0.0305163	0.0437975	0.014606	-0.0254502	-0.0304045	0.0267186	-0.0149202	0.00592138	-0.0339418	0.0255754	-0.00303911	-0.0760775	-0.0760775	-0.0087796	-0.0095011	-0.000344541	0.0392826	0.0273758	0.272459
7402	0.0187056	0.0029357	0.0363889	0.00206762	-0.0266535	-0.0299048	0.0080723	-0.0148496	-0.0233787	-0.0370065	-0.0447116	-0.0492656	-0.0508774	-0.0502755	-0.0466804	-0.0159925	-0.0382691	-0.0492656	-0.0523838	-0.059225	-0.028384	-0.0309023	-0.0476288	-0.0489552	-0.0481677	-0.049227	-0.0484943	0.00209978	-0.0728341	-0.0299459	-0.0220154	-0.00625398	-0.0158788	-0.00158991	-0.0305932	-0.00970367	-0.0125226	-0.0188269	-0.0270823	0.0267028	0.00944129	-0.0655766	-0.0655766	0.00544754	-0.00220377	0.0057943	0.0265128	0.0304641	0.026413
9405	-0.0630938	-0.0369406	0.0162785	-0.0763299	-0.0707405	-0.0812201	-0.0626974	-0.0656506	-0.0882094	-0.0918434	-0.125018	-0.117872	-0.112441	-0.111304	-0.0954684	1.18808	-0.0905063	-0.117872	-0.110492	-0.116211	-0.0954938	-0.0912255	-0.0957409	-0.109619	-0.100877	-0.112241	-0.106505	-0.0765672	-0.12398	-0.0882873	-0.0808515	-0.0214766	-0.0746219	-0.0512389	-0.0853515	-0.0592004	-0.067245	0.106071	-0.0918153	-0.00230991	-0.0528441	-0.126549	-0.126549	-0.056352	-0.0617516	-0.0472028	0.0739573	0.0649033	0.265712
9504	-0.0348516	-0.0221657	0.0192767	-0.0464089	-0.062272	-0.0548295	-0.0291923	-0.0516334	-0.0611938	-0.063148	-0.0893977	-0.0938761	-0.0903616	-0.0893028	-0.06697	0.608041	-0.0816526	-0.0938761	-0.0845772	-0.100819	-0.0690441	-0.0656166	-0.0865675	-0.0757627	-0.0832971	-0.0906128	-0.075875	-0.0463786	-0.111363	-0.0585871	-0.0611148	-0.00563232	-0.0546097	-0.0398808	-0.0545843	-0.0345036	-0.039479	0.0904695	-0.0641381	0.0195894	-0.0288208	-0.102948	-0.102948	-0.0323	-0.0351162	-0.0261037	0.0750897	0.0499015	0.138016
[truncated: 5 more columns]

## Sheet: Figure6
		NeighbourCluster Design	ask=FALSE, type=5, scannf=FALSE)
participant_id	Latitude	Longitude		CM024168.1_308086_310.A	CM024168.1_308086_310.T	CM024168.1_309703_330.A	CM024168.1_309703_330.T	CM024168.1_688093_421.A	CM024168.1_688093_421.T	CM024168.1_777703_599.A	CM024168.1_777703_599.T	CM024168.1_1090376_1124.A	CM024168.1_1090376_1124.T	CM024168.1_1097801_1203.A	CM024168.1_1097801_1203.T	CM024168.1_1143031_1385.A	CM024168.1_1143031_1385.T	CM024168.1_1151189_1453.A	CM024168.1_1151189_1453.T	CM024168.1_1294660_2011.A	CM024168.1_1294660_2011.T	CM024168.1_1671031_2803.A	CM024168.1_1671031_2803.T	CM024168.1_1803977_2876.A	CM024168.1_1803977_2876.T	CM024168.1_1831259_3184.A	CM024168.1_1831259_3184.T	CM024168.1_1831352_3185.A	CM024168.1_1831352_3185.T	CM024168.1_1952246_3858.A	CM024168.1_1952246_3858.T	CM024168.1_1972327_4037.A	CM024168.1_1972327_4037.T	CM024168.1_2050604_4755.T	CM024168.1_2050604_4755.A	CM024168.1_2103162_5330.A	CM024168.1_2103162_5330.T	CM024168.1_2115862_5514.A	CM024168.1_2115862_5514.T	CM024168.1_2120636_5667.A	CM024168.1_2120636_5667.T	CM024168.1_2124257_5696.A	CM024168.1_2124257_5696.T	CM024168.1_2149541_5942.A	CM024168.1_2149541_5942.T	CM024168.1_2276819_6601.A	CM024168.1_2276819_6601.T	CM024168.1_2334072_6945.A	CM024168.1_2334072_6945.T
0101a	7.02983	37.6689		0.403846	-0.403846	0.160377	-0.160377	-0.0277778	0.0277778	-0.103774	0.103774	0.453704	-0.453704	-0.144231	0.144231	0.105769	-0.105769	0.288462	-0.288462	0.113208	-0.113208	0.138889	-0.138889	0.188679	-0.188679	-0.342593	0.342593	-0.25	0.25	0.132075	-0.132075	0.132075	-0.132075	0.528846	-0.528846	-0.00943396	0.00943396	0.12037	-0.12037	-0.0283019	0.0283019	-0.00943396	0.00943396	-0.0754717	0.0754717	0.113208	-0.113208	-0.388889	0.388889
0101b	7.02983	37.6689		0.403846	-0.403846	-0.339623	0.339623	-0.527778	0.527778	0.396226	-0.396226	-0.0462963	0.0462963	-0.144231	0.144231	0.105769	-0.105769	0.288462	-0.288462	0.113208	-0.113208	0.138889	-0.138889	-0.311321	0.311321	0.157407	-0.157407	-0.25	0.25	-0.367925	0.367925	-0.367925	0.367925	0.0288462	-0.0288462	-0.00943396	0.00943396	0.12037	-0.12037	-0.0283019	0.0283019	-0.00943396	0.00943396	-0.0754717	0.0754717	-0.386792	0.386792	0.111111	-0.111111
0102	7.02983	37.6689		-0.0961538	0.0961538	0.160377	-0.160377	0.472222	-0.472222	-0.103774	0.103774	0.453704	-0.453704	-0.144231	0.144231	0.105769	-0.105769	0.288462	-0.288462	-0.386792	0.386792	-0.361111	0.361111	0.188679	-0.188679	0.157407	-0.157407	0.25	-0.25	0.132075	-0.132075	0.132075	-0.132075	0.0288462	-0.0288462	-0.00943396	0.00943396	-0.37963	0.37963	0.471698	-0.471698	-0.509434	0.509434	-0.0754717	0.0754717	0.113208	-0.113208	0.111111	-0.111111
2002d	7.03892	37.6718		-0.0961538	0.0961538	0.160377	-0.160377	-0.527778	0.527778	0.396226	-0.396226	0.453704	-0.453704	-0.644231	0.644231	0.105769	-0.105769	-0.211538	0.211538	-0.386792	0.386792	0.138889	-0.138889	0.188679	-0.188679	0.157407	-0.157407	0.25	-0.25	0.132075	-0.132075	0.132075	-0.132075	0.0288462	-0.0288462	-0.509434	0.509434	-0.37963	0.37963	0.471698	-0.471698	-0.509434	0.509434	0.424528	-0.424528	0.113208	-0.113208	0.111111	-0.111111
2004	7.03892	37.6718		-0.0961538	0.0961538	-0.339623	0.339623	-0.0277778	0.0277778	-0.103774	0.103774	-0.546296	0.546296	-0.144231	0.144231	0.105769	-0.105769	0.288462	-0.288462	0.113208	-0.113208	0.138889	-0.138889	0.188679	-0.188679	0.157407	-0.157407	0.25	-0.25	0.132075	-0.132075	-0.367925	0.367925	0.0288462	-0.0288462	-0.00943396	0.00943396	0.12037	-0.12037	-0.0283019	0.0283019	-0.00943396	0.00943396	-0.0754717	0.0754717	0.113208	-0.113208	0.111111	-0.111111
2004d	7.03892	37.6718		-0.0961538	0.0961538	0.160377	-0.160377	-0.0277778	0.0277778	0.396226	-0.396226	-0.546296	0.546296	-0.144231	0.144231	-0.394231	0.394231	0.288462	-0.288462	0.113208	-0.113208	-0.361111	0.361111	-0.311321	0.311321	-0.342593	0.342593	-0.25	0.25	0.132075	-0.132075	0.132075	-0.132075	0.0288462	-0.0288462	-0.00943396	0.00943396	0.12037	-0.12037	0.471698	-0.471698	0.490566	-0.490566	-0.0754717	0.0754717	0.113208	-0.113208	0.111111	-0.111111
2004f	7.03956	37.6722		-0.0961538	0.0961538	0.160377	-0.160377	0.472222	-0.472222	-0.603774	0.603774	0.453704	-0.453704	-0.644231	0.644231	0.105769	-0.105769	-0.711538	0.711538	-0.386792	0.386792	0.138889	-0.138889	0.188679	-0.188679	0.157407	-0.157407	0.25	-0.25	0.132075	-0.132075	0.132075	-0.132075	0.528846	-0.528846	-0.00943396	0.00943396	0.12037	-0.12037	-0.0283019	0.0283019	0.490566	-0.490566	-0.0754717	0.0754717	0.113208	-0.113208	0.111111	-0.111111
2005	7.03956	37.6722		0.403846	-0.403846	0.160377	-0.160377	0.472222	-0.472222	-0.103774	0.103774	-0.0462963	0.0462963	-0.144231	0.144231	-0.394231	0.394231	-0.211538	0.211538	0.113208	-0.113208	-0.361111	0.361111	-0.311321	0.311321	-0.342593	0.342593	-0.25	0.25	-0.367925	0.367925	-0.367925	0.367925	0.0288462	-0.0288462	-0.00943396	0.00943396	0.12037	-0.12037	-0.0283019	0.0283019	-0.509434	0.509434	0.424528	-0.424528	-0.386792	0.386792	0.111111	-0.111111
2201	7.04043	37.6737		-0.0961538	0.0961538	0.160377	-0.160377	-0.0277778	0.0277778	-0.103774	0.103774	-0.0462963	0.0462963	-0.144231	0.144231	0.105769	-0.105769	-0.211538	0.211538	-0.386792	0.386792	0.138889	-0.138889	0.188679	-0.188679	0.157407	-0.157407	0.25	-0.25	0.132075	-0.132075	0.132075	-0.132075	0.0288462	-0.0288462	-0.00943396	0.00943396	0.12037	-0.12037	-0.0283019	0.0283019	0.490566	-0.490566	-0.0754717	0.0754717	0.113208	-0.113208	0.111111	-0.111111
2305b	7.04043	37.6737		0.403846	-0.403846	-0.339623	0.339623	-0.0277778	0.0277778	-0.103774	0.103774	-0.0462963	0.0462963	-0.144231	0.144231	0.105769	-0.105769	-0.211538	0.211538	0.113208	-0.113208	0.138889	-0.138889	-0.311321	0.311321	-0.342593	0.342593	-0.25	0.25	-0.367925	0.367925	-0.367925	0.367925	0.0288462	-0.0288462	-0.00943396	0.00943396	0.12037	-0.12037	-0.0283019	0.0283019	-0.00943396	0.00943396	-0.0754717	0.0754717	0.113208	-0.113208	0.111111	-0.111111
2305c	7.04043	37.6737		-0.0961538	0.0961538	0.160377	-0.160377	0.472222	-0.472222	-0.103774	0.103774	-0.0462963	0.0462963	-0.144231	0.144231	-0.394231	0.394231	0.288462	-0.288462	0.113208	-0.113208	0.138889	-0.138889	0.188679	-0.188679	0.157407	-0.157407	0.25	-0.25	0.132075	-0.132075	0.132075	-0.132075	0.528846	-0.528846	0.490566	-0.490566	0.12037	-0.12037	-0.528302	0.528302	0.490566	-0.490566	-0.575472	0.575472	0.113208	-0.113208	0.111111	-0.111111
2403	7.04525	37.6761		-0.0961538	0.0961538	-0.339623	0.339623	0.472222	-0.472222	-0.103774	0.103774	-0.0462963	0.0462963	-0.144231	0.144231	-0.394231	0.394231	0.288462	-0.288462	0.113208	-0.113208	0.138889	-0.138889	-0.311321	0.311321	0.157407	-0.157407	-0.25	0.25	-0.367925	0.367925	-0.367925	0.367925	0.0288462	-0.0288462	-0.00943396	0.00943396	0.12037	-0.12037	-0.0283019	0.0283019	-0.00943396	0.00943396	-0.0754717	0.0754717	-0.386792	0.386792	0.111111	-0.111111
2404	7.04525	37.6761		0.403846	-0.403846	0.160377	-0.160377	-0.527778	0.527778	0.396226	-0.396226	-0.546296	0.546296	0.355769	-0.355769	0.105769	-0.105769	0.288462	-0.288462	0.113208	-0.113208	0.138889	-0.138889	0.188679	-0.188679	0.157407	-0.157407	0.25	-0.25	0.132075	-0.132075	0.132075	-0.132075	-0.471154	0.471154	-0.00943396	0.00943396	0.12037	-0.12037	-0.0283019	0.0283019	-0.00943396	0.00943396	-0.0754717	0.0754717	0.113208	-0.113208	0.111111	-0.111111
2505	7.04208	37.6725		0.403846	-0.403846	0.160377	-0.160377	-0.527778	0.527778	0.396226	-0.396226	-0.546296	0.546296	0.355769	-0.355769	0.105769	-0.105769	-0.211538	0.211538	0.113208	-0.113208	0.138889	-0.138889	0.188679	-0.188679	0.157407	-0.157407	0.25	-0.25	0.132075	-0.132075	0.132075	-0.132075	-0.471154	0.471154	-0.00943396	0.00943396	0.12037	-0.12037	-0.0283019	0.0283019	-0.00943396	0.00943396	-0.0754717	0.0754717	0.113208	-0.113208	0.111111	-0.111111
2702b	7.04208	37.6725		0.403846	-0.403846	0.160377	-0.160377	-0.527778	0.527778	0.396226	-0.396226	-0.546296	0.546296	0.355769	-0.355769	0.105769	-0.105769	0.288462	-0.288462	0.113208	-0.113208	0.138889	-0.138889	0.188679	-0.188679	0.157407	-0.157407	0.25	-0.25	0.132075	-0.132075	0.132075	-0.132075	-0.471154	0.471154	-0.509434	0.509434	0.12037	-0.12037	0.471698	-0.471698	-0.509434	0.509434	0.424528	-0.424528	0.113208	-0.113208	0.111111	-0.111111
3102a	7.04508	37.6758		-0.596154	0.596154	-0.339623	0.339623	0.472222	-0.472222	-0.103774	0.103774	0.453704	-0.453704	0.355769	-0.355769	0.105769	-0.105769	-0.211538	0.211538	0.113208	-0.113208	0.138889	-0.138889	0.188679	-0.188679	0.157407	-0.157407	0.25	-0.25	0.132075	-0.132075	0.132075	-0.132075	-0.471154	0.471154	0.490566	-0.490566	0.12037	-0.12037	-0.528302	0.528302	-0.509434	0.509434	0.424528	-0.424528	0.113208	-0.113208	0.111111	-0.111111
3302	7.04508	37.6758		0.403846	-0.403846	-0.339623	0.339623	-0.0277778	0.0277778	0.396226	-0.396226	-0.0462963	0.0462963	-0.144231	0.144231	0.105769	-0.105769	-0.211538	0.211538	0.113208	-0.113208	0.138889	-0.138889	-0.311321	0.311321	0.157407	-0.157407	-0.25	0.25	-0.367925	0.367925	-0.367925	0.367925	-0.471154	0.471154	-0.00943396	0.00943396	0.12037	-0.12037	-0.0283019	0.0283019	-0.00943396	0.00943396	-0.0754717	0.0754717	-0.386792	0.386792	0.111111	-0.111111
3302a	7.04508	37.6758		-0.0961538	0.0961538	-0.339623	0.339623	0.472222	-0.472222	-0.103774	0.103774	-0.0462963	0.0462963	-0.144231	0.144231	-0.394231	0.394231	0.288462	-0.288462	0.113208	-0.113208	0.138889	-0.138889	-0.311321	0.311321	0.157407	-0.157407	-0.25	0.25	-0.367925	0.367925	-0.367925	0.367925	0.0288462	-0.0288462	-0.00943396	0.00943396	0.12037	-0.12037	-0.0283019	0.0283019	-0.00943396	0.00943396	-0.0754717	0.0754717	-0.386792	0.386792	0.111111	-0.111111
3302b	7.04525	37.6761		-0.0961538	0.0961538	0.160377	-0.160377	-0.0277778	0.0277778	-0.103774	0.103774	-0.0462963	0.0462963	-0.144231	0.144231	0.105769	-0.105769	-0.211538	0.211538	0.113208	-0.113208	0.138889	-0.138889	0.188679	-0.188679	-0.342593	0.342593	-0.25	0.25	0.132075	-0.132075	0.132075	-0.132075	0.0288462	-0.0288462	0.490566	-0.490566	0.12037	-0.12037	-0.0283019	0.0283019	0.490566	-0.490566	-0.0754717	0.0754717	0.113208	-0.113208	0.111111	-0.111111
4005	7.04525	37.6761		-0.0961538	0.0961538	-0.339623	0.339623	-0.0277778	0.0277778	-0.103774	0.103774	-0.0462963	0.0462963	-0.144231	0.144231	0.105769	-0.105769	-0.211538	0.211538	0.113208	-0.113208	0.138889	-0.138889	-0.311321	0.311321	-0.342593	0.342593	-0.25	0.25	-0.367925	0.367925	-0.367925	0.367925	-0.471154	0.471154	-0.00943396	0.00943396	0.12037	-0.12037	-0.0283019	0.0283019	-0.00943396	0.00943396	-0.0754717	0.0754717	-0.386792	0.386792	0.111111	-0.111111
4005c	7.04525	37.6761		-0.0961538	0.0961538	0.160377	-0.160377	-0.0277778	0.0277778	-0.103774	0.103774	-0.0462963	0.0462963	-0.144231	0.144231	0.105769	-0.105769	-0.211538	0.211538	-0.386792	0.386792	0.138889	-0.138889	0.188679	-0.188679	-0.342593	0.342593	-0.25	0.25	0.132075	-0.132075	0.132075	-0.132075	0.0288462	-0.0288462	-0.00943396	0.00943396	-0.37963	0.37963	-0.528302	0.528302	0.490566	-0.490566	-0.575472	0.575472	0.113208	-0.113208	0.111111	-0.111111
4103	7.04218	37.6725		-0.0961538	0.0961538	-0.339623	0.339623	-0.0277778	0.0277778	-0.103774	0.103774	-0.0462963	0.0462963	-0.144231	0.144231	0.105769	-0.105769	-0.211538	0.211538	0.113208	-0.113208	0.138889	-0.138889	-0.311321	0.311321	0.157407	-0.157407	-0.25	0.25	-0.367925	0.367925	-0.367925	0.367925	0.0288462	-0.0288462	-0.00943396	0.00943396	0.12037	-0.12037	-0.0283019	0.0283019	-0.00943396	0.00943396	-0.0754717	0.0754717	-0.386792	0.386792	0.111111	-0.111111
4202	7.04218	37.6725		0	5.55112e-17	-0.339623	0.339623	0.472222	-0.472222	-0.103774	0.103774	-0.0462963	0.0462963	1.11022e-16	5.55112e-17	1.11022e-16	0	1.11022e-16	0	0.113208	-0.113208	0.138889	-0.138889	1.11022e-16	2.77556e-17	-0.342593	0.342593	-0.25	0.25	-0.367925	0.367925	1.11022e-16	0	0	0	-0.00943396	0.00943396	0.12037	-0.12037	-0.0283019	0.0283019	-0.00943396	0.00943396	-0.0754717	0.0754717	1.11022e-16	1.38778e-17	0.111111	-0.111111
4405	7.04218	37.6725		-0.0961538	0.0961538	0.160377	-0.160377	-0.0277778	0.0277778	-0.103774	0.103774	-0.0462963	0.0462963	0.355769	-0.355769	-0.394231	0.394231	-0.211538	0.211538	0.113208	-0.113208	-0.361111	0.361111	-0.311321	0.311321	-0.342593	0.342593	-0.25	0.25	0.132075	-0.132075	0.132075	-0.132075	0.0288462	-0.0288462	-0.00943396	0.00943396	0.12037	-0.12037	-0.0283019	0.0283019	0.490566	-0.490566	-0.0754717	0.0754717	0.113208	-0.113208	-0.388889	0.388889
7204	7.02986	37.6689		0.403846	-0.403846	0.160377	-0.160377	-0.527778	0.527778	0.396226	-0.396226	-0.546296	0.546296	0.355769	-0.355769	0.105769	-0.105769	0.288462	-0.288462	0.113208	-0.113208	0.138889	-0.138889	0.188679	-0.188679	0.157407	-0.157407	0.25	-0.25	0.132075	-0.132075	0.132075	-0.132075	-0.471154	0.471154	-0.00943396	0.00943396	0.12037	-0.12037	-0.0283019	0.0283019	-0.00943396	0.00943396	-0.0754717	0.0754717	0.113208	-0.113208	-0.388889	0.388889
7205	7.02986	37.6689		0.403846	-0.403846	0.160377	-0.160377	-0.527778	0.527778	0.396226	-0.396226	-0.546296	0.546296	-0.144231	0.144231	0.105769	-0.105769	0.288462	-0.288462	0.113208	-0.113208	0.138889	-0.138889	0.188679	-0.188679	0.157407	-0.157407	0.25	-0.25	0.132075	-0.132075	0.132075	-0.132075	-0.471154	0.471154	-0.00943396	0.00943396	0.12037	-0.12037	-0.0283019	0.0283019	-0.00943396	0.00943396	-0.0754717	0.0754717	0.113208	-0.113208	-0.388889	0.388889
7205b	7.02986	37.6689		-0.0961538	0.0961538	0.160377	-0.160377	0.472222	-0.472222	-0.603774	0.603774	0.453704	-0.453704	-0.144231	0.144231	-0.394231	0.394231	-0.211538	0.211538	1.11022e-16	1.38778e-17	0.138889	-0.138889	0.188679	-0.188679	-0.342593	0.342593	-0.25	0.25	1.11022e-16	0	0.132075	-0.132075	0.0288462	-0.0288462	0	5.55112e-17	0.12037	-0.12037	-0.528302	0.528302	0.490566	-0.490566	-0.575472	0.575472	0.113208	-0.113208	0.111111	-0.111111
7304a	7.02984	37.6694		-0.0961538	0.0961538	0.160377	-0.160377	-0.527778	0.527778	0.396226	-0.396226	0.453704	-0.453704	-0.644231	0.644231	0.105769	-0.105769	-0.211538	0.211538	-0.386792	0.386792	0.138889	-0.138889	0.188679	-0.188679	0.157407	-0.157407	0.25	-0.25	0.132075	-0.132075	0.132075	-0.132075	0.0288462	-0.0288462	-0.509434	0.509434	-0.37963	0.37963	0.471698	-0.471698	-0.509434	0.509434	0.424528	-0.424528	0.113208	-0.113208	0.111111	-0.111111
7304b	7.02984	37.6694		-0.0961538	0.0961538	-0.339623	0.339623	-0.527778	0.527778	0.396226	-0.396226	-0.0462963	0.0462963	-0.144231	0.144231	0.105769	-0.105769	0.288462	-0.288462	0.113208	-0.113208	0.138889	-0.138889	-0.311321	0.311321	0.157407	-0.157407	-0.25	0.25	-0.367925	0.367925	-0.367925	0.367925	0.0288462	-0.0288462	-0.00943396	0.00943396	0.12037	-0.12037	-0.0283019	0.0283019	-0.00943396	0.00943396	-0.0754717	0.0754717	-0.386792	0.386792	0.111111	-0.111111
7402	7.02984	37.6694		-0.0961538	0.0961538	-0.339623	0.339623	-0.0277778	0.0277778	-0.103774	0.103774	-0.546296	0.546296	0.355769	-0.355769	0.105769	-0.105769	0.288462	-0.288462	0.113208	-0.113208	0.138889	-0.138889	0.188679	-0.188679	0.157407	-0.157407	0.25	-0.25	0.132075	-0.132075	0.132075	-0.132075	0.528846	-0.528846	-0.00943396	0.00943396	0.12037	-0.12037	-0.0283019	0.0283019	0.490566	-0.490566	-0.0754717	0.0754717	0.113208	-0.113208	0.111111	-0.111111
033	7.03086	37.6711		-0.0961538	0.0961538	-0.339623	0.339623	0.472222	-0.472222	-0.603774	0.603774	-0.0462963	0.0462963	-0.144231	0.144231	-0.394231	0.394231	0.288462	-0.288462	0.113208	-0.113208	0.138889	-0.138889	-0.311321	0.311321	0.157407	-0.157407	0.25	-0.25	-0.367925	0.367925	-0.367925	0.367925	0.0288462	-0.0288462	-0.00943396	0.00943396	-0.37963	0.37963	-0.0283019	0.0283019	-0.00943396	0.00943396	-0.0754717	0.0754717	-0.386792	0.386792	-0.388889	0.388889
1701	7.03086	37.6711		-0.0961538	0.0961538	-0.339623	0.339623	-0.0277778	0.0277778	-0.103774	0.103774	-0.0462963	0.0462963	1.11022e-16	5.55112e-17	1.11022e-16	0	1.11022e-16	0	0.113208	-0.113208	-0.361111	0.361111	-0.311321	0.311321	0.157407	-0.157407	-0.25	0.25	-0.367925	0.367925	-0.367925	0.367925	0	0	-0.00943396	0.00943396	-0.37963	0.37963	0	5.55112e-17	0	5.55112e-17	0	5.55112e-17	0.113208	-0.113208	-0.388889	0.388889
1702a	7.03086	37.6711		0.403846	-0.403846	-0.339623	0.339623	-0.0277778	0.0277778	-0.103774	0.103774	-0.0462963	0.0462963	0.355769	-0.355769	0.105769	-0.105769	-0.211538	0.211538	0.113208	-0.113208	-0.361111	0.361111	-0.311321	0.311321	0.157407	-0.157407	-0.25	0.25	-0.367925	0.367925	0.132075	-0.132075	0.0288462	-0.0288462	-0.00943396	0.00943396	-0.37963	0.37963	-0.0283019	0.0283019	-0.00943396	0.00943396	0.424528	-0.424528	0.113208	-0.113208	-0.388889	0.388889
9405	7.04464	37.6755		0.403846	-0.403846	0.160377	-0.160377	0.472222	-0.472222	-0.603774	0.603774	0.453704	-0.453704	0.355769	-0.355769	-0.894231	0.894231	0.288462	-0.288462	0.113208	-0.113208	0.138889	-0.138889	0.188679	-0.188679	0.157407	-0.157407	0.25	-0.25	0.132075	-0.132075	0.132075	-0.132075	-0.471154	0.471154	0.490566	-0.490566	0.12037	-0.12037	0.471698	-0.471698	-0.509434	0.509434	0.424528	-0.424528	0.113208	-0.113208	0.111111	-0.111111
9504	7.04464	37.6755		-0.0961538	0.0961538	0.160377	-0.160377	0.472222	-0.472222	-0.103774	0.103774	-0.0462963	0.0462963	-0.144231	0.144231	0.105769	-0.105769	-0.211538	0.211538	0.113208	-0.113208	-0.361111	0.361111	-0.311321	0.311321	0.157407	-0.157407	0.25	-0.25	0.132075	-0.132075	0.132075	-0.132075	0.528846	-0.528846	-0.00943396	0.00943396	0.12037	-0.12037	-0.0283019	0.0283019	-0.00943396	0.00943396	-0.0754717	0.0754717	0.113208	-0.113208	0.111111	-0.111111
1703a	7.02803	37.6696		0.403846	-0.403846	0.160377	-0.160377	-0.0277778	0.0277778	-0.103774	0.103774	-0.0462963	0.0462963	0.355769	-0.355769	0.105769	-0.105769	-0.211538	0.211538	0.113208	-0.113208	-0.361111	0.361111	-0.311321	0.311321	0.157407	-0.157407	0.25	-0.25	0.132075	-0.132075	0.132075	-0.132075	0.0288462	-0.0288462	-0.00943396	0.00943396	-0.37963	0.37963	-0.0283019	0.0283019	-0.00943396	0.00943396	0.424528	-0.424528	-0.386792	0.386792	-0.388889	0.388889
1903b	7.02803	37.6696		-0.0961538	0.0961538	0.160377	-0.160377	-0.0277778	0.0277778	-0.103774	0.103774	0.453704	-0.453704	-0.144231	0.144231	0.105769	-0.105769	0.288462	-0.288462	0.113208	-0.113208	-0.361111	0.361111	0.188679	-0.188679	-0.342593	0.342593	-0.25	0.25	0.132075	-0.132075	0.132075	-0.132075	0.528846	-0.528846	0.490566	-0.490566	0.12037	-0.12037	-0.528302	0.528302	0.490566	-0.490566	-0.0754717	0.0754717	0.113208	-0.113208	0.111111	-0.111111
1703d	7.02841	37.6773		-0.0961538	0.0961538	0.160377	-0.160377	-0.0277778	0.0277778	-0.103774	0.103774	-0.0462963	0.0462963	-0.144231	0.144231	-0.394231	0.394231	-0.211538	0.211538	0.113208	-0.113208	-0.361111	0.361111	0.188679	-0.188679	0.157407	-0.157407	-0.25	0.25	0.132075	-0.132075	0.132075	-0.132075	0.0288462	-0.0288462	-0.00943396	0.00943396	-0.37963	0.37963	-0.0283019	0.0283019	-0.00943396	0.00943396	-0.0754717	0.0754717	0.113208	-0.113208	0.111111	-0.111111
1902	7.02841	37.6773		-0.0961538	0.0961538	0.160377	-0.160377	-0.527778	0.527778	0.396226	-0.396226	-0.546296	0.546296	0.355769	-0.355769	0.105769	-0.105769	-0.211538	0.211538	0.113208	-0.113208	-0.361111	0.361111	-0.311321	0.311321	-0.342593	0.342593	-0.25	0.25	0.132075	-0.132075	0.132075	-0.132075	0.0288462	-0.0288462	-0.00943396	0.00943396	0.12037	-0.12037	-0.0283019	0.0283019	-0.00943396	0.00943396	-0.0754717	0.0754717	0.113208	-0.113208	-0.388889	0.388889
1903	7.02841	37.6773		-0.0961538	0.0961538	0.160377	-0.160377	0.472222	-0.472222	-0.103774	0.103774	0.453704	-0.453704	-0.144231	0.144231	0.105769	-0.105769	-0.211538	0.211538	-0.386792	0.386792	-0.361111	0.361111	0.188679	-0.188679	-0.342593	0.342593	-0.25	0.25	0.132075	-0.132075	0.132075	-0.132075	0.0288462	-0.0288462	-0.00943396	0.00943396	0.12037	-0.12037	-0.0283019	0.0283019	-0.00943396	0.00943396	-0.0754717	0.0754717	0.113208	-0.113208	-0.388889	0.388889
1903a	7.02841	37.6773		-0.0961538	0.0961538	0.160377	-0.160377	-0.527778	0.527778	0.396226	-0.396226	-0.0462963	0.0462963	0.355769	-0.355769	0.105769	-0.105769	0.288462	-0.288462	0.113208	-0.113208	0.138889	-0.138889	0.188679	-0.188679	-0.342593	0.342593	-0.25	0.25	0.132075	-0.132075	0.132075	-0.132075	0.528846	-0.528846	-0.00943396	0.00943396	0.12037	-0.12037	-0.0283019	0.0283019	-0.00943396	0.00943396	-0.0754717	0.0754717	0.113208	-0.113208	-0.388889	0.388889
1904	7.02841	37.6773		-0.0961538	0.0961538	0.160377	-0.160377	-0.527778	0.527778	0.396226	-0.396226	-0.546296	0.546296	0.355769	-0.355769	0.105769	-0.105769	0.288462	-0.288462	0.113208	-0.113208	0.138889	-0.138889	0.188679	-0.188679	0.157407	-0.157407	0.25	-0.25	0.132075	-0.132075	0.132075	-0.132075	0.0288462	-0.0288462	-0.00943396	0.00943396	0.12037	-0.12037	-0.0283019	0.0283019	-0.00943396	0.00943396	-0.0754717	0.0754717	0.113208	-0.113208	0.111111	-0.111111
1904b	7.03768	37.6735		-0.0961538	0.0961538	0.160377	-0.160377	-0.527778	0.527778	0.396226	-0.396226	-0.546296	0.546296	0.355769	-0.355769	0.105769	-0.105769	0.288462	-0.288462	0.113208	-0.113208	0.138889	-0.138889	0.188679	-0.188679	0.157407	-0.157407	0.25	-0.25	0.132075	-0.132075	0.132075	-0.132075	0.0288462	-0.0288462	-0.00943396	0.00943396	0.12037	-0.12037	-0.0283019	0.0283019	-0.00943396	0.00943396	-0.0754717	0.0754717	0.113208	-0.113208	0.111111	-0.111111
1904c	7.03768	37.6735		-0.0961538	0.0961538	0.160377	-0.160377	-0.527778	0.527778	0.396226	-0.396226	0.453704	-0.453704	-0.644231	0.644231	0.105769	-0.105769	0.288462	-0.288462	0.113208	-0.113208	0.138889	-0.138889	0.188679	-0.188679	0.157407	-0.157407	0.25	-0.25	0.132075	-0.132075	0.132075	-0.132075	0.0288462	-0.0288462	-0.509434	0.509434	-0.37963	0.37963	0.471698	-0.471698	-0.509434	0.509434	0.424528	-0.424528	0.113208	-0.113208	0.111111	-0.111111
1904d	7.03768	37.6735		-0.596154	0.596154	0.160377	-0.160377	-0.0277778	0.0277778	-0.103774	0.103774	-0.0462963	0.0462963	-0.144231	0.144231	0.105769	-0.105769	-0.211538	0.211538	-0.386792	0.386792	0.138889	-0.138889	0.188679	-0.188679	0.157407	-0.157407	0.25	-0.25	0.132075	-0.132075	0.132075	-0.132075	0.528846	-0.528846	-0.509434	0.509434	-0.37963	0.37963	0.471698	-0.471698	-0.509434	0.509434	0.424528	-0.424528	0.113208	-0.113208	0.111111	-0.111111
1905b	7.03956	37.6722		0.403846	-0.403846	0.160377	-0.160377	-0.527778	0.527778	0.396226	-0.396226	-0.0462963	0.0462963	-0.144231	0.144231	0.105769	-0.105769	-0.211538	0.211538	-0.386792	0.386792	0.138889	-0.138889	0.188679	-0.188679	-0.342593	0.342593	-0.25	0.25	0.132075	-0.132075	0.132075	-0.132075	0.0288462	-0.0288462	0.490566	-0.490566	0.12037	-0.12037	-0.528302	0.528302	0.490566	-0.490566	-0.0754717	0.0754717	0.113208	-0.113208	0.111111	-0.111111
1993a	7.03956	37.6722		-0.596154	0.596154	0.160377	-0.160377	-0.0277778	0.0277778	-0.103774	0.103774	-0.0462963	0.0462963	-0.144231	0.144231	0.105769	-0.105769	-0.211538	0.211538	0.113208	-0.113208	0.138889	-0.138889	0.188679	-0.188679	0.157407	-0.157407	0.25	-0.25	0.132075	-0.132075	0.132075	-0.132075	0.0288462	-0.0288462	-0.00943396	0.00943396	0.12037	-0.12037	-0.0283019	0.0283019	0.490566	-0.490566	-0.575472	0.575472	0.113208	-0.113208	-0.388889	0.388889
2001a	7.03956	37.6722		0.403846	-0.403846	-0.339623	0.339623	0.472222	-0.472222	-0.603774	0.603774	0.453704	-0.453704	-0.144231	0.144231	0.105769	-0.105769	0.288462	-0.288462	-0.386792	0.386792	-0.361111	0.361111	-0.311321	0.311321	0.157407	-0.157407	0.25	-0.25	0.132075	-0.132075	0.132075	-0.132075	0.0288462	-0.0288462	-0.509434	0.509434	-0.37963	0.37963	0.471698	-0.471698	-0.509434	0.509434	-0.0754717	0.0754717	0.113208	-0.113208	0.111111	-0.111111
2001b	7.03896	37.6719		-0.596154	0.596154	-0.339623	0.339623	0.472222	-0.472222	-0.103774	0.103774	0.453704	-0.453704	0.355769	-0.355769	0.105769	-0.105769	-0.211538	0.211538	0.113208	-0.113208	0.138889	-0.138889	-0.311321	0.311321	0.157407	-0.157407	-0.25	0.25	-0.367925	0.367925	-0.367925	0.367925	-0.471154	0.471154	-0.00943396	0.00943396	-0.37963	0.37963	0.471698	-0.471698	-0.509434	0.509434	0.424528	-0.424528	-0.386792	0.386792	0.111111	-0.111111
2001c	7.03896	37.6719		-0.0961538	0.0961538	0.160377	-0.160377	0.472222	-0.472222	-0.603774	0.603774	0.453704	-0.453704	0.355769	-0.355769	0.105769	-0.105769	-0.211538	0.211538	-0.386792	0.386792	-0.361111	0.361111	0.188679	-0.188679	-0.342593	0.342593	-0.25	0.25	0.132075	-0.132075	0.132075	-0.132075	0.0288462	-0.0288462	-0.00943396	0.00943396	0.12037	-0.12037	-0.0283019	0.0283019	-0.00943396	0.00943396	-0.575472	0.575472	0.113208	-0.113208	0.111111	-0.111111
2001d	7.03896	37.6719		0	5.55112e-17	0.160377	-0.160377	0.472222	-0.472222	0	5.55112e-17	0.453704	-0.453704	0.355769	-0.355769	0.105769	-0.105769	-0.211538	0.211538	-0.386792	0.386792	0.138889	-0.138889	0.188679	-0.188679	-0.342593	0.342593	-0.25	0.25	0.132075	-0.132075	0.132075	-0.132075	0.0288462	-0.0288462	-0.00943396	0.00943396	0.12037	-0.12037	-0.0283019	0.0283019	-0.00943396	0.00943396	-0.0754717	0.0754717	0.113208	-0.113208	0.111111	-0.111111
2002	7.03907	37.6721		-0.0961538	0.0961538	0.160377	-0.160377	-0.0277778	0.0277778	-0.103774	0.103774	-0.0462963	0.0462963	-0.144231	0.144231	0.105769	-0.105769	0.288462	-0.288462	0.113208	-0.113208	0.138889	-0.138889	0.188679	-0.188679	0.157407	-0.157407	0.25	-0.25	0.132075	-0.132075	0.132075	-0.132075	0.528846	-0.528846	-0.509434	0.509434	0.12037	-0.12037	0.471698	-0.471698	0.490566	-0.490566	0.424528	-0.424528	0.113208	-0.113208	0.111111	-0.111111
2002a	7.03907	37.6721		-0.596154	0.596154	1.11022e-16	0	0.472222	-0.472222	-0.103774	0.103774	0.453704	-0.453704	0.355769	-0.355769	0.105769	-0.105769	-0.211538	0.211538	0.113208	-0.113208	0.138889	-0.138889	-0.311321	0.311321	0.157407	-0.157407	0.25	-0.25	0.132075	-0.132075	-0.367925	0.367925	-0.471154	0.471154	0.490566	-0.490566	0.12037	-0.12037	-0.528302	0.528302	-0.509434	0.509434	0.424528	-0.424528	-0.386792	0.386792	0.111111	-0.111111
2002b	7.03907	37.6721		-0.0961538	0.0961538	0.160377	-0.160377	-0.0277778	0.0277778	-0.103774	0.103774	-0.0462963	0.0462963	0.355769	-0.355769	0.105769	-0.105769	-0.211538	0.211538	0.113208	-0.113208	-0.361111	0.361111	0.188679	-0.188679	0.157407	-0.157407	0.25	-0.25	0.132075	-0.132075	0.132075	-0.132075	-0.471154	0.471154	0.490566	-0.490566	0.12037	-0.12037	-0.528302	0.528302	-0.00943396	0.00943396	-0.0754717	0.0754717	0.113208	-0.113208	0.111111	-0.111111
[truncated: 5,000 more columns]

## Sheet: Figure7a
iHS	SNP_COUNT	ID (window)	Window type
0.723908	21	19	A
0.908586	37	20	A
1.24454	37	21	A
4.32394	29	22	A
1.08504	23	23	A
1.07239	17	24	A
3.23743	20	47	A
2.26312	19	48	A
2.12887	59	51	A
1.30213	92	52	A
1.18506	35	53	A
4.89407	28	82	A
1.54016	46	83	A
1.02757	18	84	A
0.450288	36	85	A
2.82795	39	90	A
0.818557	44	146	A
5.27779	85	147	A
0.771903	70	148	A
1.06512	36	151	A
0.590633	23	153	A
0.897299	61	155	A
4.28962	29	156	A
1.41114	23	157	A
1.62848	65	158	A
0.879012	16	159	A
0.697215	43	160	A
0.724854	33	161	A
1.21401	88	162	A
0.33578	75	163	A
0.327711	30	164	A
0.354181	36	165	A
1.03745	99	166	A
0.221944	22	167	A
0.825702	29	168	A
1.15738	16	169	A
0.951122	24	170	A
0.224006	17	171	A
0.167429	36	172	A
NA	34	173	A
0.226664	28	174	A
0.718619	64	175	A
1.05406	21	176	A
0.68263	22	177	A
0.508916	44	178	A
0.612393	40	203	A
0.512735	30	205	A
0.806033	18	233	A
0.598878	22	236	A
0.727157	47	306	A
0.800291	25	307	A
1.01892	31	308	A
0.847542	44	309	A
1.28843	36	317	A
1.20777	27	318	A
0.691832	36	319	A
0.456431	54	320	A
0.162017	31	321	A
0.224128	37	322	A
0.684083	39	323	A
0.534125	56	325	A
0.835379	37	326	A
0.542697	35	327	A
0.614869	39	329	A
0.92833	28	336	A
1.37954	29	337	A
1.52694	22	338	A
0.604537	29	339	A
0.466583	44	340	A
0.275164	53	342	A
0.228588	37	343	A
0.967532	51	344	A
1.162	76	345	A
0.358463	61	346	A
1.47369	19	347	A
1.6159	37	348	A
0.437455	38	349	A
1.16928	43	350	A
0.379556	33	351	A
0.720449	21	352	A
0.664601	16	353	A
0.55294	36	354	A
0.196023	45	355	A
0.412704	40	356	A
0.472234	34	357	A
0.424343	42	358	A
0.389831	40	359	A
0.397087	68	360	A
1.06899	51	361	A
0.561713	51	366	A
1.05583	54	368	A
0.439908	41	373	A
0.67607	48	374	A
0.361384	51	381	A
0.806469	39	382	A
0.555534	28	383	A
0.324448	33	385	A
0.277982	52	386	A
1.14445	48	388	A
0.578879	44	389	A
0.639583	40	390	A
0.433109	27	391	A
0.184634	31	410	A
0.184423	56	412	A
0.724162	47	413	A
0.383844	27	415	A
0.574296	27	416	A
0.747408	30	417	A
0.407434	61	418	A
0.241555	16	420	A
0.434364	22	421	A
0.490384	17	422	A
0.632266	31	423	A
0.347807	21	424	A
0.486619	70	425	A
1.13272	33	426	A
0.566947	51	427	A
0.317665	45	428	A
0.311007	44	430	A
0.434052	44	451	A
0.69032	44	507	A
0.495318	38	509	A
0.757238	18	510	A
0.434814	26	511	A
0.402258	35	512	A
0.542446	33	515	A
0.377606	16	533	A
0.154841	24	534	A
0.435223	16	536	A
0.880177	27	537	A
0.540473	26	538	A
0.389066	27	539	A
0.743893	25	540	A
0.410003	20	541	A
0.463287	48	542	A
0.995495	17	543	A
0.275648	17	544	A
0.479083	32	545	A
0.567519	27	549	A
0.42354	17	552	A
0.744744	19	553	A
0.437193	18	554	A
0.45365	22	555	A
0.376079	23	556	A
0.551911	33	557	A
0.376749	37	558	A
0.226288	34	559	A
0.420316	20	560	A
0.601168	25	561	A
0.757518	38	562	A
0.676212	37	563	A
0.464511	35	566	A
0.614288	22	567	A
0.689999	26	573	A
0.39785	61	595	A
0.384363	79	596	A
0.38259	45	597	A
0.321351	17	599	A
0.385841	42	600	A
0.41828	56	602	A
0.402004	20	603	A
0.305856	28	604	A
0.41614	20	605	A
0.564414	23	606	A
0.499438	54	609	A
0.606172	55	610	A
1.27416	48	611	A
0.842051	88	612	A
0.540362	78	613	A
0.738531	75	622	A
0.324068	119	623	A
0.532984	31	624	A
0.415358	72	625	A
1.06617	176	626	A
1.01642	134	627	A
0.542111	122	628	A
0.651137	109	629	A
0.585236	108	630	A
0.56602	133	631	A
0.293706	87	638	A
0.550189	68	643	A
0.680915	77	650	A
0.195601	110	651	A
0.592606	150	652	A
0.402795	92	653	A
0.294347	80	654	A
0.5794	131	655	A
1.33492	73	656	A
0.962797	67	657	A
0.874491	118	658	A
0.639836	181	659	A
0.622901	89	660	A
0.857213	123	661	A
2.89893	96	664	A
1.33039	168	665	A
0.54204	87	666	A
1.46947	155	667	A
1.49104	160	668	A
0.71036	147	669	A
0.614822	56	670	A
0.699526	61	671	A
0.673021	65	672	A
1.47424	115	674	A
1.3497	107	675	A
0.216747	98	679	A
0.445614	124	697	A
0.624436	124	698	A
0.159021	103	699	A
0.351584	103	700	A
1.05209	112	701	A
1.1206	90	702	A
0.472778	126	703	A
1.28025	163	706	A
1.32409	176	707	A
0.795275	112	709	A
0.74969	138	712	A
0.993802	141	713	A
1.59092	106	714	A
0.37456	120	715	A
1.05934	135	723	A
0.644323	26	724	A
0.370699	118	730	A
0.460964	36	731	A
NA	167	732	A
0.438379	156	733	A
0.526899	166	734	A
1.30868	149	739	A
0.156245	116	743	A
0.818538	187	744	A
0.66025	166	745	A
0.472558	66	746	A
0.318071	30	747	A
1.13044	46	748	A
0.943999	133	749	A
1.10963	149	750	A
0.294631	99	753	A
0.573228	50	754	A
0.122062	123	757	A
0.423025	109	761	A
0.379586	114	762	A
0.171882	61	763	A
0.557073	100	764	A
0.0713541	167	765	A
1.37079	159	766	A
0.583179	94	767	A
0.547762	98	770	A
1.23212	48	771	A
1.24027	116	772	A
0.947505	93	773	A
0.838116	175	774	A
0.145427	98	775	A
1.0877	86	776	A
0.645091	136	777	A
0.928192	70	778	A
0.395313	30	779	A
0.0212624	112	784	A
0.710659	68	792	A
0.560424	60	793	A
0.460316	66	794	A
0.330615	99	795	A
0.667571	63	796	A
0.628774	90	797	A
0.424603	128	798	A
0.211027	44	799	A
1.03872	81	804	A
0.473327	76	805	A
0.592525	94	806	A
0.426644	141	807	A
0.405504	35	808	A
0.53377	19	809	A
0.993518	133	810	A
0.31571	112	811	A
0.180344	100	812	A
0.862195	83	813	A
0.362776	73	814	A
0.555456	61	815	A
0.417593	90	816	A
0.44243	27	817	A
1.02064	21	820	A
1.43294	120	821	A
1.60827	129	823	A
1.31362	87	824	A
0.475006	127	825	A
0.574996	107	826	A
0.621623	63	827	A
0.6325	31	828	A
0.0691005	82	829	A
0.540509	75	836	A
0.590806	55	844	A
0.550237	126	847	A
1.55842	62	848	A
0.264458	101	849	A
0.445535	69	850	A
0.394201	28	857	A
1.16618	37	858	A
0.953652	142	859	A
0.995582	127	860	A
0.616369	95	861	A
0.484164	102	862	A
0.542772	114	863	A
0.69407	96	864	A
0.327709	69	865	A
0.627443	75	867	A
0.496124	90	889	A
0.563892	66	890	A
0.276985	40	893	A
0.720672	111	894	A
0.362548	61	895	A
0.30642	60	896	A
0.739962	109	897	A
0.368067	83	898	A
4.39677	39	899	A
0.518944	52	900	A
0.558012	87	901	A
0.213676	87	902	A
0.196754	27	903	A
0.440759	20	904	A
0.362705	85	905	A
0.243123	40	906	A
0.451008	80	908	A
0.265858	21	909	A
0.722533	111	910	A
1.00302	124	911	A
0.530925	41	912	A
0.348635	19	913	A
0.666981	76	914	A
0.639353	144	915	A
0.344454	186	916	A
0.479629	175	917	A
0.345713	85	918	A
0.311717	132	919	A
0.531296	61	920	A
0.941584	136	921	A
0.479	35	922	A
0.829318	60	923	A
0.934643	69	924	A
0.631352	117	925	A
0.477587	17	926	A
0.248309	42	927	A
0.780245	65	928	A
0.804949	42	929	A
0.484383	66	930	A
0.696084	55	931	A
0.610376	125	932	A
1.3822	66	933	A
0.363129	153	934	A
0.423407	58	935	A
0.404344	22	936	A
0.584547	124	937	A
0.634196	122	938	A
0.602228	145	939	A
0.740491	166	940	A
1.47237	144	941	A
0.481935	27	942	A
0.677919	111	943	A
1.20411	79	949	A
1.58657	106	950	A
1.086	160	951	A
1.07428	207	952	A
1.07654	108	953	A
0.168964	79	954	A
0.70137	54	955	A
0.911413	48	956	A
0.44843	22	957	A
0.819848	31	958	A
0.818193	44	961	A
1.45769	30	963	A
1.43868	33	964	A
1.00458	36	965	A
0.953631	24	966	A
0.443874	29	967	A
0.751316	47	968	A
0.772267	54	969	A
0.196916	27	970	A
1.52701	63	971	A
1.56276	50	972	A
1.20988	59	973	A
1.0651	81	974	A
1.07085	33	975	A
2.0581	17	976	A
1.37185	18	977	A
0.779885	16	978	A
0.00971322	19	979	A
0.341917	59	980	A
0.483867	133	1022	A
1.21194	92	1023	A
0.89446	36	1024	A
0.773977	36	1025	A
0.638743	33	1026	A
0.938168	106	1027	A
0.406753	21	1028	A
0.178876	28	1029	A
0.327546	78	1030	A
4.32334	105	1031	A
0.740344	29	1032	A
0.173723	49	1033	A
0.220462	100	1034	A
0.570985	52	1035	A
0.524694	25	1036	A
0.191746	35	1037	A
0.178309	55	1038	A
0.993039	76	1039	A
0.749036	51	1040	A
1.41263	77	1041	A
0.852181	44	1042	A
0.737937	25	1043	A
0.691543	34	1044	A
0.49859	29	1045	A
0.92328	58	1046	A
0.281957	75	1047	A
0.572945	60	1048	A
0.615438	77	1049	A
0.99318	18	1050	A
0.60562	62	1051	A
0.215064	43	1055	A
0.447815	54	1061	A
0.822887	36	1062	A
0.814578	100	1063	A
0.344339	22	1064	A
0.665809	78	1065	A
0.561083	29	1066	A
0.148722	19	1067	A
0.824074	36	1068	A
0.769045	32	1069	A
0.999471	51	1070	A
0.367791	89	1071	A
0.995838	53	1072	A
1.09176	124	1073	A
0.937779	62	1074	A
0.699629	74	1075	A
0.499601	96	1076	A
0.400604	45	1077	A
0.344026	43	1078	A
0.404368	105	1079	A
0.554378	100	1080	A
0.926599	37	1081	A
0.832022	21	1082	A
0.614687	26	1083	A
1.17719	59	1084	A
1.09846	32	1085	A
0.57656	28	1086	A
0.987519	20	1087	A
6.21693	37	1088	A
0.86835	66	1089	A
0.822208	17	1090	A
0.944065	65	1091	A
0.464989	33	1092	A
0.824089	75	1093	A
0.31449	51	1094	A
0.468017	20	1096	A
0.771097	29	1097	A
0.991029	18	1098	A
0.667711	42	1099	A
0.462119	44	1100	A
0.911033	20	1101	A
1.02741	28	1102	A
0.556219	36	1103	A
0.437974	32	1104	A
0.318234	27	1105	A
0.748231	28	1106	A
0.0690683	24	1107	A
0.811844	23	1108	A
0.804324	39	1109	A
0.390008	31	1110	A
0.476873	33	1111	A
1.20041	17	1112	A
1.74565	33	1113	A
1.20603	32	1114	A
0.987132	48	1115	A
1.09346	40	1116	A
1.04063	40	1117	A
1.43743	53	1118	A
0.960992	42	1119	A
0.588826	51	1125	A
6.10716	47	1126	A
1.04423	52	1127	A
1.27965	63	1128	A
0.812801	40	1129	A
0.814137	18	1130	A
0.673052	29	1133	A
0.0621485	47	1140	A
0.31117	39	1141	A
0.410437	33	1142	A
0.837604	51	1143	A
0.529523	31	1144	A
0.345386	39	1145	A
0.270901	33	1146	A
0.365641	23	1147	A
0.278747	16	1148	A
0.315235	20	1149	A
0.102882	24	1151	A
0.301963	33	1153	A
0.170386	26	1154	A
0.180499	29	1155	A
0.345492	28	1160	A
0.267973	36	1161	A
0.470494	24	1163	A
0.413411	24	1164	A
0.284219	42	1168	A
0.454056	41	1169	A
0.372742	41	1170	A
0.732414	18	1171	A
0.495986	20	1172	A
0.616097	19	1173	A
0.541775	28	1174	A
0.579249	24	1175	A
0.886736	44	1176	A
0.615137	30	1177	A
0.556361	37	1182	A
NA	33	1184	A
0.22161	24	1185	A
0.569298	30	1186	A
0.609684	38	1187	A
0.667304	36	1188	A
0.770034	41	1191	A
6.22488	21	1192	A
0.990021	50	1193	A
0.589809	25	1194	A
0.299397	27	1195	A
0.464205	35	1196	A
0.204428	29	1197	A
0.486602	31	1198	A
0.333416	41	1199	A
0.448121	32	1201	A
0.315985	25	1202	A
0.731797	36	1203	A
0.326889	47	1204	A
0.137018	37	1205	A
0.25903	36	1206	A
0.248411	31	1207	A
0.867667	43	1208	A
0.749981	27	1209	A
0.43952	41	1210	A
0.284788	67	1211	A
0.527891	42	1212	A
0.218583	35	1213	A
0.562193	36	1214	A
0.648083	71	1215	A
0.85647	32	1216	A
0.40068	116	1217	A
0.503726	32	1218	A
0.191999	42	1219	A
NA	26	1223	A
0.48572	114	1224	A
0.142748	155	1225	A
0.37761	77	1226	A
0.524996	94	1227	A
0.431015	93	1230	A
0.516135	46	1232	A
0.311904	44	1233	A
0.367834	32	1234	A
0.474967	42	1235	A
0.140854	29	1236	A
0.489279	65	1237	A
0.518752	36	1243	A
0.513418	81	1247	A
0.708875	72	1248	A
0.924237	22	1249	A
0.244819	46	1250	A
0.638416	30	1252	A
0.495588	36	1256	A
0.332127	41	1258	A
0.295088	44	1259	A
0.423126	27	1260	A
0.524698	31	1262	A
4.3443	31	1263	A
0.278276	55	1264	A
0.297318	45	1265	A
0.357775	80	1266	A
0.201906	35	1267	A
0.315793	109	1268	A
0.423904	49	1269	A
0.530092	60	1270	A
0.620972	16	1271	A
1.0211	79	1272	A
0.958142	54	1273	A
1.33663	23	1275	A
0.64712	33	1276	A
0.795977	31	1278	A
0.56769	47	1289	A
1.03065	42	1290	A
1.04454	29	1291	A
0.689486	32	1292	A
0.871911	24	1293	A
0.149089	38	1295	A
0.426402	28	1296	A
0.296055	52	1297	A
0.116018	47	1298	A
0.639131	41	1299	A
0.960435	23	1300	A
1.35722	36	1301	A
0.676491	37	1302	A
1.23684	42	1303	A
0.746112	26	1305	A
1.01104	27	1309	A
1.23893	41	1310	A
0.648794	109	1311	A
0.564843	90	1312	A
1.27943	54	1313	A
0.849574	124	1314	A
0.731695	89	1315	A
0.920949	29	1316	A
0.762333	82	1318	A
0.732557	101	1319	A
0.419463	88	1320	A
0.494424	109	1321	A
0.264922	84	1324	A
0.44664	26	1329	A
0.509971	39	1331	A
1.84709	32	1332	A
0.649022	27	1333	A
0.681756	22	1334	A
0.66748	20	1335	A
0.43349	19	1336	A
0.492386	20	1337	A
0.20584	18	1340	A
0.675948	26	1342	A
0.185135	25	1346	A
0.487137	16	1351	A
0.708314	30	1352	A
0.111515	29	1353	A
0.788907	26	1354	A
0.498119	34	1355	A
0.686011	31	1356	A
0.85375	42	1357	A
0.849039	33	1358	A
0.627886	65	1359	A
1.19512	43	1360	A
0.515606	40	1361	A
0.124311	28	1362	A
0.557882	45	1370	A
0.679844	30	1371	A
1.24029	90	1373	A
0.859667	39	1374	A
0.242203	48	1375	A
0.926987	89	1376	A
0.290225	47	1377	A
0.683028	44	1386	A
0.567335	45	1387	A
0.801663	30	1388	A
0.524346	46	1389	A
0.608534	42	1390	A
0.390448	24	1391	A
0.109063	40	1392	A
0.737706	40	1393	A
0.562522	46	1397	A
1.52807	67	1398	A
0.801912	72	1404	A
0.695371	56	1405	A
0.55472	20	1411	A
0.104564	22	1413	A
0.727616	18	1414	A
0.492248	30	1415	A
0.446986	26	1416	A
0.71384	30	1417	A
0.372604	17	1418	A
0.140733	25	1419	A
1.19837	31	1423	A
0.402859	31	1424	A
0.370956	38	1425	A
0.607471	16	1429	A
0.268831	50	1430	A
0.309703	36	1431	A
0.765998	36	1432	A
NA	23	1433	A
0.442974	30	1437	A
0.701299	22	1438	A
0.754394	55	1439	A
0.645679	39	1440	A
0.20195	47	1441	A
0.187316	30	1442	A
0.404395	41	1443	A
0.832561	58	1449	A
1.14604	58	1450	A
0.602152	60	1451	A
0.304212	33	1452	A
0.722959	23	1453	A
0.603911	46	1456	A
0.320068	35	1457	A
0.607931	25	1458	A
0.536677	45	1459	A
0.608619	35	1460	A
0.349175	29	1461	A
0.535267	16	1462	A
0.0937313	29	1463	A
0.16197	25	1464	A
6.73133	17	1465	A
0.685133	36	1466	A
0.581625	33	1467	A
0.78826	35	1468	A
0.174327	29	1469	A
0.882964	19	1470	A
0.994187	18	1471	A
1.3414	34	1472	A
0.843832	27	1473	A
0.281907	35	1474	A
1.24308	30	1475	A
1.18189	75	1476	A
0.677532	36	1477	A
0.561103	32	1478	A
0.705988	22	1479	A
0.625663	33	1480	A
0.321338	19	1487	A
0.863676	32	1488	A
0.71078	53	1489	A
1.21868	60	1490	A
0.512694	33	1491	A
0.136939	22	1492	A
0.463168	23	1493	A
0.138684	29	1495	A
0.662304	27	1496	A
0.873367	28	1497	A
0.39305	39	1498	A
0.482941	30	1499	A
0.801024	38	1500	A
0.346239	22	1503	A
0.668818	69	1504	A
0.439573	34	1505	A
0.201841	26	1506	A
0.188172	40	1507	A
0.378864	45	1508	A
0.987295	67	1509	A
0.69921	53	1510	A
0.272306	30	1511	A
0.20817	20	1512	A
0.613117	58	1513	A
0.755398	83	1514	A
0.56728	52	1515	A
0.549033	28	1516	A
1.16547	53	1517	A
0.838548	35	1518	A
1.05145	38	1519	A
0.95494	38	1520	A
0.128129	21	1554	A
0.399122	24	1555	A
0.647624	33	1556	A
0.815457	21	1557	A
0.729538	28	1558	A
0.259386	22	1559	A
0.85429	44	1560	A
0.199535	52	1561	A
0.492375	54	1562	A
0.403186	32	1564	A
0.450692	35	1565	A
0.467702	54	1567	A
0.382212	34	1568	A
0.360893	47	1572	A
0.291493	26	1573	A
0.349942	38	1574	A
0.732883	34	1575	A
0.964318	46	1576	A
0.60222	23	1577	A
0.611398	32	1580	A
0.857424	31	1581	A
0.763644	40	1582	A
0.483844	22	1583	A
0.378422	20	1584	A
0.154279	35	1594	A
0.560772	36	1599	A
0.220351	44	1600	A
0.353616	64	1601	A
0.293546	31	1602	A
0.521346	39	1610	A
0.255724	26	1611	A
0.8722	17	1612	A
0.328718	28	1613	A
0.619785	19	1614	A
0.474515	49	1615	A
1.09258	51	1616	A
0.753403	48	1617	A
1.12949	44	1618	A
1.06871	47	1619	A
1.16528	53	1620	A
0.733256	46	1621	A
0.435064	24	1622	A
0.552715	56	1623	A
0.180577	38	1626	A
0.255915	34	1629	A
0.167463	17	1631	A
0.433969	27	1632	A
0.275106	17	1637	A
0.659823	19	1638	A
0.708834	42	1639	A
0.147644	41	1640	A
0.557589	28	1641	A
1.01407	31	1642	A
NA	18	1643	A
0.184599	21	1644	A
0.477911	28	1645	A
0.526149	26	1648	A
0.29906	29	1649	A
0.211382	38	1650	A
0.137129	24	1652	A
0.356436	55	1653	A
0.179107	45	1654	A
0.854968	38	1655	A
0.878387	34	1656	A
0.473279	49	1657	A
0.456398	47	1658	A
0.916605	44	1659	A
0.690501	32	1660	A
0.569428	42	1661	A
1.18894	53	1662	A
1.08288	21	1663	A
0.804867	43	1664	A
0.430281	24	1665	A
0.340302	25	1668	A
0.658827	35	1669	A
0.709149	24	1670	A
0.357281	26	1671	A
0.165844	21	1672	A
0.0288196	24	1673	A
0.341552	42	1674	A
0.602895	72	1675	A
0.330226	38	1676	A
0.198353	19	1677	A
0.507732	21	1678	A
0.539322	26	1679	A
0.243605	41	1680	A
0.177412	65	1684	A
0.194987	16	1685	A
0.638528	42	1686	A
0.550288	20	1687	A
0.0971313	18	1688	A
0.404256	29	1689	A
0.310568	20	1690	A
0.758347	27	1691	A
0.0966471	17	1693	A
0.989809	67	1696	A
0.211698	21	1697	A
0.49541	16	1698	A
0.90794	36	1700	A
0.398676	28	1702	A
0.770308	30	1703	A
0.49637	20	1704	A
0.536137	94	1705	A
0.330631	66	1706	A
0.388835	43	1707	A
0.194321	24	1708	A
0.38068	50	1709	A
0.479488	58	1710	A
0.64545	48	1711	A
0.73756	88	1712	A
1.19432	83	1713	A
1.16868	45	1714	A
0.854932	78	1718	A
1.24395	71	1719	A
0.927947	68	1720	A
0.92883	98	1721	A
1.49426	152	1722	A
0.76246	63	1723	A
0.667164	25	1724	A
0.944609	42	1725	A
0.518992	48	1726	A
0.903598	72	1727	A
0.500215	36	1729	A
0.815228	123	1730	A
0.830187	70	1731	A
0.614541	65	1732	A
0.438426	30	1733	A
0.540745	24	1734	A
0.680446	24	1735	A
0.792499	24	1736	A
0.630099	34	1737	A
0.635478	16	1738	A
0.326084	28	1739	A
0.820787	24	1740	A
1.16218	65	1741	A
1.24236	75	1742	A
1.8392	48	1743	A
0.569897	25	1750	A
0.429547	65	1754	A
1.23695	49	1755	A
1.10863	51	1756	A
0.311902	19	1757	A
0.640989	27	1763	A
0.967638	31	1764	A
1.15882	25	1765	A
1.33178	40	1766	A
1.90951	50	1767	A
1.20484	34	1768	A
0.800851	18	1769	A
0.234213	33	1774	A
0.720379	43	1775	A
0.588603	23	1776	A
0.75522	36	1777	A
0.536447	22	1778	A
1.16755	20	1782	A
0.253163	38	1787	A
0.610115	56	1788	A
0.338713	34	1789	A
0.253298	23	1790	A
0.147048	23	1791	A
0.501727	51	1792	A
0.0957111	19	1793	A
0.802544	30	1794	A
1.47108	43	1847	A
1.47727	34	1848	A
1.53927	21	1849	A
0.523388	22	1852	A
0.659697	20	1853	A
0.42813	28	1854	A
0.703639	29	1855	A
1.44318	57	1856	A
2.03789	127	1857	A
2.2883	96	1859	A
2.9548	177	1860	SELEC
3.58683	178	1861	SELEC
3.72706	227	1866	SELEC
3.15365	134	1867	SELEC
3.02051	188	1868	SELEC
2.89872	234	1869	SELEC
2.40588	150	1870	A
3.39204	141	1871	SELEC
2.61919	125	1872	SELEC
2.08167	90	1873	A
1.41245	40	1877	A
0.769891	39	1878	A
0.785543	34	1922	A
2.25377	73	1923	A
3.0757	59	1924	SELEC
2.21076	94	1925	A
0.470756	20	1927	A
1.20838	52	1928	A
1.77904	30	1929	A
2.03863	52	1930	A
1.18724	39	1931	A
1.4824	107	1932	A
1.46561	92	1933	A
1.44079	104	1934	A
1.3693	68	1935	A
0.459591	21	1936	A
0.628313	30	1937	A
0.585636	64	1938	A
0.719072	50	1939	A
0.264794	58	1951	A
0.291162	17	1952	A
0.31951	83	1953	A
0.43632	22	1954	A
0.561936	26	1957	A
0.367474	19	1960	A
0.812509	26	1965	A
0.544975	29	1988	A
0.542641	30	2000	A
0.388873	54	2001	A
0.347406	20	2002	A
0.464425	77	2003	A
0.656967	71	2004	A
0.237004	18	2007	A
0.283395	89	2008	A
0.927768	82	2009	A
1.29473	133	2010	A
1.27423	72	2011	A
0.773748	23	2012	A
0.674695	87	2013	A
0.590314	28	2014	A
0.529991	30	2015	A
0.546046	42	2016	A
0.39108	33	2017	A
0.598145	27	2018	A
0.211601	34	2019	A
0.993187	71	2020	A
1.10206	61	2021	A
0.0590072	22	2022	A
0.252708	26	2023	A
0.467252	46	2024	A
1.25834	115	2025	A
0.341129	83	2026	A
0.777925	83	2027	A
0.263547	62	2028	A
2.27118	161	2029	A
0.642933	109	2030	A
1.21183	104	2031	A
1.47634	113	2032	A
0.970027	67	2033	A
0.419019	26	2034	A
0.731431	66	2038	A
0.670955	35	2039	A
0.420506	63	2040	A
0.547438	24	2042	A
0.421075	31	2043	A
1.12795	29	2044	A
1.81638	80	2045	A
0.574049	20	2047	A
0.238453	35	2050	A
0.198937	118	2052	A
1.6666	112	2053	A
0.988248	104	2054	A
1.59262	106	2055	A
0.519842	42	2057	A
1.38338	86	2058	A
0.556353	44	2059	A
0.135462	28	2064	A
0.867732	42	2065	A
0.411494	24	2066	A
NA	19	2067	A
0.205469	28	2068	A
1.04468	21	2069	A
0.255269	30	2073	A
0.305696	17	2074	A
0.599868	17	2079	A
1.43169	32	2080	A
0.844898	27	2081	A
0.61645	27	2082	A
1.64418	29	2083	A
0.585611	33	2084	A
0.897198	20	2085	A
0.52224	18	2086	A
0.5418	17	2087	A
0.149459	26	2090	A
0.160124	16	2091	A
0.326462	24	2092	A
0.470117	19	2093	A
0.455506	46	2094	A
0.648938	33	2095	A
0.999066	38	2096	A
0.891512	52	2097	A
1.01352	26	2098	A
0.637788	16	2099	A
0.571545	33	2100	A
0.377671	55	2101	A
0.522049	24	2102	A
0.750311	27	2103	A
0.358469	35	2105	A
0.431257	21	2106	A
0.569199	21	2108	A
0.489884	27	2109	A
0.450366	32	2110	A
0.395908	19	2111	A
0.39492	16	2114	A
0.485201	25	2115	A
0.624429	21	2116	A
0.891152	17	2118	A
1.30237	27	2119	A
0.774856	20	2120	A
0.382227	16	2122	A
0.244441	20	2123	A
0.865727	24	2126	A
0.242774	17	2128	A
0.5719	16	2129	A
0.355065	39	2130	A
0.553445	34	2131	A
1.26	60	2132	A
1.51391	52	2133	A
0.859288	30	2134	A
0.885273	36	2135	A
0.442346	20	2136	A
0.478127	25	2137	A
0.499661	41	2138	A
0.390996	35	2139	A
0.923726	17	2140	A
0.573295	24	2142	A
0.592861	16	2143	A
0.588062	42	2144	A
0.457903	26	2145	A
0.259737	20	2146	A
0.192936	18	2150	A
0.795647	34	2151	A
0.642498	27	2152	A
0.67455	23	2153	A
0.748971	28	2154	A
0.726518	40	2155	A
0.554709	24	2156	A
0.930757	16	2171	A
0.274639	23	2175	A
0.144135	19	2177	A
0.167045	16	2179	A
0.0633264	17	2181	A
0.539579	20	2183	A
0.489531	62	2184	A
0.28719	32	2186	A
0.364401	38	2188	A
0.373144	22	2189	A
0.529819	111	2191	A
0.784964	60	2192	A
0.912346	43	2193	A
0.476446	36	2194	A
0.40136	55	2195	A
0.346309	60	2197	A
0.280942	62	2198	A
0.350794	37	2199	A
0.526783	45	2200	A
0.597225	25	2203	A
0.482307	47	2204	A
0.441491	86	2205	A
0.220932	45	2208	A
0.390383	34	2212	A
0.636001	29	2213	A
0.479836	29	2214	A
0.561017	35	2219	A
0.941087	45	2220	A
0.797826	47	2221	A
0.537898	19	2222	A
0.452303	19	2225	A
0.924373	22	2227	A
1.82182	17	2229	A
1.74216	70	2233	A
0.987301	39	2234	A
0.648736	25	2235	A
0.437418	35	2236	A
0.673879	26	2237	A
1.30413	39	2238	A
0.875732	31	2239	A
0.766564	37	2240	A
0.505351	32	2241	A
0.610134	30	2242	A
0.917485	32	2243	A
0.462363	27	2244	A
0.758134	34	2250	A
0.798121	21	2251	A
0.875646	34	2252	A
1.08267	31	2253	A
1.17555	48	2254	A
0.350733	30	2255	A
0.851328	24	2258	A
0.288327	20	2259	A
0.616437	30	2260	A
0.111504	21	2261	A
0.371511	42	2263	A
0.712227	24	2264	A
0.647616	19	2265	A
0.541293	20	2266	A
0.515235	19	2268	A
0.097205	25	2269	A
0.591289	17	2270	A
0.330355	22	2273	A
0.527308	33	2274	A
0.60072	24	2277	A
0.924023	22	2283	A
0.973949	26	2284	A
0.570714	27	2285	A
0.271235	23	2286	A
0.254053	26	2287	A
0.277079	16	2288	A
0.412363	49	2289	A
0.708204	30	2290	A
0.732579	32	2291	A
0.503803	34	2292	A
0.773605	28	2293	A
1.00735	21	2294	A
0.169667	21	2296	A
0.415343	35	2297	A
0.334129	50	2298	A
0.299732	37	2299	A
0.932588	30	2300	A
0.988508	32	2301	A
1.22703	24	2302	A
0.628838	48	2303	A
0.370002	45	2304	A
0.521907	20	2305	A
0.48405	21	2306	A
0.39492	23	2307	A
0.562938	48	2308	A
0.564047	22	2309	A
0.701313	17	2310	A
0.226629	20	2312	A
0.312119	23	2313	A
0.83995	18	2314	A
1.22713	34	2315	A
0.999682	59	2316	A
0.815624	47	2317	A
0.861263	34	2318	A
0.273354	33	2319	A
0.448869	29	2320	A
1.19828	42	2321	A
0.809157	36	2322	A
1.01644	69	2323	A
0.903614	55	2324	A
0.910568	33	2325	A
0.73775	22	2326	A
0.49006	30	2327	A
0.592735	34	2328	A
0.110612	20	2329	A
0.232624	27	2330	A
0.56238	19	2333	A
0.303019	29	2335	A
0.252773	31	2336	A
0.200478	49	2337	A
0.799396	20	2338	A
0.533457	17	2339	A
0.219258	16	2343	A
0.0470998	19	2348	A
0.527611	31	2351	A
0.211969	39	2352	A
0.080674	33	2353	A
0.379734	34	2354	A
0.0692396	21	2356	A
NA	23	2357	A
0.335416	23	2358	A
0.704942	33	2359	A
0.618231	46	2360	A
0.232486	26	2361	A
0.337995	33	2362	A
0.407206	30	2363	A
0.317714	34	2364	A
0.276672	31	2365	A
0.193682	16	2366	A
0.201395	35	2367	A
0.0287307	19	2368	A
0.388267	31	2369	A
0.38461	36	2370	A
0.337242	47	2371	A
0.677932	33	2372	A
0.275555	22	2373	A
0.286048	21	2374	A
0.291187	30	2375	A
1.32266	38	2376	A
1.2304	28	2377	A
0.780842	21	2380	A
0.851427	50	2381	A
0.764942	43	2382	A
0.391325	32	2383	A
0.625418	42	2384	A
0.870272	27	2385	A
0.510929	27	2387	A
0.54464	33	2388	A
0.147366	21	2393	A
0.0119785	32	2394	A
0.515803	31	2407	A
0.568693	30	2408	A
0.197776	16	2412	A
0.787698	47	2413	A
0.746422	25	2414	A
0.626032	34	2415	A
0.221276	16	2416	A
0.434585	73	2417	A
0.231307	50	2418	A
0.630661	46	2419	A
0.498441	45	2420	A
0.748703	49	2421	A
0.436538	46	2422	A
0.417604	25	2423	A
0.296457	21	2424	A
0.370118	20	2425	A
0.374435	25	2426	A
0.315155	27	2427	A
0.25413	37	2428	A
0.837673	46	2429	A
0.657193	52	2430	A
1.07856	40	2431	A
0.263958	27	2432	A
0.584927	30	2433	A
0.219127	26	2434	A
0.39579	17	2437	A
0.222312	39	2438	A
0.215966	36	2439	A
0.264838	41	2440	A
0.362106	46	2441	A
0.561953	34	2442	A
0.450584	38	2443	A
0.621974	29	2444	A
0.385704	30	2445	A
0.590537	50	2446	A
0.627497	40	2447	A
0.793399	50	2448	A
0.590487	49	2449	A
0.542343	32	2450	A
0.330645	56	2451	A
0.287652	39	2452	A
0.365006	20	2454	A
0.248719	18	2455	A
0.147133	16	2456	A
0.101994	30	2458	A
0.763825	27	2460	A
0.554025	33	2465	A
0.461558	51	2466	A
0.140809	44	2467	A
0.841926	99	2468	A
0.475243	77	2469	A
0.264246	96	2470	A
0.297936	47	2471	A
0.172354	33	2472	A
0.575898	33	2474	A
0.634615	35	2475	A
0.642532	43	2476	A
0.936584	50	2479	A
0.878828	49	2480	A
0.333991	29	2482	A
0.499777	32	2485	A
0.344937	35	2486	A
0.4696	23	2487	A
0.0205795	22	2488	A
0.178781	26	2489	A
0.349939	20	2490	A
0.153832	26	2491	A
0.219482	26	2492	A
0.478162	31	2494	A
0.695568	36	2495	A
0.593291	18	2496	A
0.75226	17	2498	A
0.326626	18	2499	A
0.953783	78	2505	A
0.708258	249	2506	A
1.01655	70	2507	A
1.59202	68	2511	A
0.124362	26	2515	A
0.597221	71	2518	A
0.948144	24	2519	A
0.251901	25	2520	A
0.478421	18	2521	A
0.401932	28	2522	A
0.284473	28	2523	A
0.579248	49	2524	A
0.351958	34	2525	A
0.959411	104	2526	A
0.567671	21	2527	A
0.954013	48	2530	A
0.512187	42	2531	A
0.781755	29	2532	A
0.969481	18	2533	A
0.367345	30	2537	A
0.181324	38	2538	A
0.245137	43	2539	A
0.398276	40	2540	A
0.334949	49	2541	A
0.195805	40	2542	A
0.61117	56	2543	A
0.535538	29	2544	A
0.335866	45	2546	A
0.76184	25	2548	A
0.487023	21	2549	A
0.217431	20	2550	A
0.518544	60	2551	A
0.287246	52	2554	A
0.899826	62	2555	A
0.184229	41	2556	A
0.261144	32	2557	A
0.414142	64	2560	A
0.703077	20	2561	A
0.545299	54	2562	A
0.654543	44	2563	A
0.243985	30	2564	A
0.995445	29	2565	A
1.42033	53	2566	A
0.974937	49	2567	A
0.39929	72	2568	A
0.897522	92	2569	A
0.622914	47	2570	A
0.647948	72	2571	A
0.803089	49	2572	A
0.470039	22	2573	A
0.434579	41	2575	A
0.221715	21	2576	A
0.073122	17	2577	A
0.451203	63	2578	A
0.626477	127	2579	A
1.11194	56	2580	A
1.10509	57	2581	A
0.151138	67	2582	A
0.213627	16	2583	A
0.154162	31	2584	A
0.751178	44	2585	A
0.54848	20	2586	A
0.364273	23	2587	A
0.708069	23	2588	A
1.14309	36	2589	A
1.20552	38	2590	A
0.855253	35	2591	A
0.236196	30	2593	A
0.577574	47	2594	A
0.462448	22	2595	A
0.155606	27	2596	A
0.523277	27	2597	A
0.52034	27	2598	A
0.40665	31	2599	A
0.245394	28	2601	A
0.375954	27	2602	A
0.230125	26	2603	A
0.736403	66	2604	A
0.788399	35	2605	A
0.541895	44	2606	A
0.120728	21	2607	A
0.193649	21	2608	A
0.960273	39	2609	A
0.737286	38	2610	A
0.342112	37	2611	A
0.22114	21	2612	A
0.600348	28	2613	A
0.669751	46	2614	A
0.71125	41	2615	A
0.41594	45	2616	A
0.578175	43	2617	A
0.540221	46	2618	A
0.0457003	17	2619	A
0.5878	17	2620	A
0.20534	21	2622	A
0.40074	34	2623	A
0.388562	56	2624	A
0.705765	76	2625	A
0.721948	30	2626	A
0.15893	35	2627	A
0.407341	38	2628	A
0.338048	33	2629	A
0.423048	24	2630	A
0.301217	28	2636	A
0.399935	25	2637	A
0.240929	25	2638	A
0.859365	31	2639	A
0.740679	39	2640	A
0.488463	31	2643	A
0.790227	44	2644	A
0.732757	23	2645	A
0.0171771	18	2647	A
0.145487	20	2654	A
0.309931	25	2660	A
0.0833992	30	2664	A
0.0661615	19	2666	A
0.50052	25	2671	A
0.203694	17	2672	A
0.541924	32	2673	A
0.352378	22	2676	A
0.409171	27	2677	A
0.107418	42	2678	A
0.65559	25	2679	A
0.28234	23	2680	A
0.24725	17	2682	A
0.336341	24	2683	A
0.481241	32	2684	A
0.988432	30	2685	A
0.541505	23	2686	A
0.643355	32	2687	A
0.614352	58	2688	A
0.761588	33	2689	A
0.504156	36	2690	A
0.201112	17	2691	A
0.670211	38	2692	A
0.641485	50	2693	A
0.0784038	19	2694	A
0.259923	29	2696	A
0.150965	24	2697	A
0.382225	18	2698	A
0.136317	20	2699	A
0.853342	20	2702	A
0.802747	29	2703	A
0.380383	24	2704	A
0.168561	35	2705	A
0.0990074	20	2706	A
0.481363	38	2707	A
0.47998	20	2708	A
0.528027	20	2709	A
0.219908	41	2711	A
0.00175847	20	2712	A
0.247205	55	2713	A
0.338632	20	2714	A
0.214798	23	2717	A
0.356546	18	2718	A
0.467916	29	2722	A
0.790775	24	2731	A
1.0553	32	2732	A
0.144861	18	2733	A
0.132878	24	2735	A
0.180279	20	2736	A
0.278959	23	2737	A
0.434306	41	2738	A
0.380598	36	2739	A
0.436487	20	2741	A
0.318563	22	2742	A
0.386329	17	2743	A
0.868192	27	2744	A
0.450151	53	2745	A
0.94838	29	2747	A
NA	18	2751	A
0.133153	32	2752	A
0.150318	22	2753	A
0.477809	18	2757	A
1.1179	45	2759	A
0.276404	22	2762	A
0.983147	24	2766	A
0.124133	22	2767	A
0.393346	21	2770	A
0.157036	19	2778	A
0.630641	23	2779	A
0.607332	22	2784	A
1.03429	17	2785	A
0.53948	19	2786	A
0.56713	27	2787	A
0.341308	22	2788	A
0.290164	28	2789	A
0.205438	31	2790	A
0.551311	20	2791	A
0.578431	43	2792	A
0.833395	18	2798	A
0.323295	18	2799	A
0.340673	16	2804	A
0.373615	18	2805	A
0.119092	28	2806	A
0.488642	20	2807	A
0.191703	23	2809	A
0.625294	33	2810	A
0.793863	55	2812	A
0.436989	26	2816	A
0.476831	17	2817	A
0.198971	20	2818	A
NA	20	2819	A
NA	16	2820	A
1.89093	28	3086	A
0.958419	18	3087	A
1.04849	22	3089	A
0.305417	17	3090	A
0.28865	18	3091	A
0.468435	55	3092	A
0.60954	25	3093	A
0.798042	28	3095	A
0.388904	25	3099	A
0.397277	16	3101	A
0.188245	32	3109	A
1.6566	46	3110	A
0.203917	20	3113	A
0.410106	34	3114	A
NA	19	3116	A
0.335605	20	3123	A
0.11986	16	3133	A
0.203934	20	3134	A
0.390255	23	3136	A
0.684133	25	3137	A
0.465577	16	3138	A
1.81158	21	3141	A
1.20107	28	3143	A
1.08484	22	3144	A
0.653815	18	3145	A
1.28123	16	3147	A
0.727517	18	3148	A
0.238847	30	3149	A
NA	20	3162	A
0.746599	16	3169	A
0.339407	19	3170	A
0.647522	18	3196	A
0.396609	17	3200	A
0.92082	17	3202	A
0.917366	19	3203	A
0.806235	16	3210	A
0.351337	17	3225	A
0.35533	26	3235	A
0.150343	16	3239	A
0.841093	18	3247	A
0.777524	25	3252	A
1.32675	16	3254	A
0.827937	40	3255	A
0.541367	21	3264	A
1.30114	16	3271	A
0.383661	17	3273	A
0.727553	20	3277	A
0.677678	18	3278	A
0.226316	43	3279	A
0.509386	21	3281	A
0.901084	21	3282	A
0.842449	30	3283	A
0.678676	20	3287	A
0.499661	16	3288	A
0.697659	17	3294	A
1.03009	20	3298	A
0.0205951	16	3305	A
1.02381	16	3306	A
0.88208	17	3309	A
0.87314	16	3311	A
0.815913	21	3312	A
0.425984	31	3313	A
0.985315	17	3317	A
1.55229	16	3320	A
0.762406	16	3329	A
0.776448	18	3332	A
0.6059	17	3335	A
0.716368	22	3336	A
0.760548	20	3337	A
0.548497	50	3343	A
0.397678	24	3356	A
0.34143	29	3369	A
0.400138	16	3372	A
0.48348	16	3377	A
0.341209	18	3378	A
0.232647	19	3379	A
0.286062	24	3380	A
0.203482	20	3383	A
0.519888	17	3391	A
0.438518	23	3394	A
0.403821	18	3398	A
0.435939	24	3404	A
0.502965	17	3405	A
0.562295	21	3409	A
0.247761	19	3412	A
1.36764	17	3413	A
0.347913	32	3414	A
0.615776	17	3415	A
0.613533	37	3416	A
0.281311	29	3417	A
0.582557	18	3418	A
0.363399	37	3421	A
0.54302	19	3430	A
0.909763	23	3431	A
0.656925	21	3432	A
0.463879	28	3433	A
1.28789	35	3434	A
0.158142	18	3436	A
0.212107	20	3437	A
0.458334	27	3443	A
0.146619	18	3444	A
0.222723	19	3445	A
0.251044	18	3449	A
0.168788	18	3454	A
0.220029	23	3456	A
0.120403	17	3457	A
0.182325	17	3462	A
0.434557	22	3466	A
0.617586	18	3468	A
0.868454	16	3470	A
0.709633	21	3471	A
0.780886	18	3475	A
0.859972	18	3476	A
0.841376	17	3477	A
0.920681	18	3479	A
0.900609	17	3480	A
0.886293	26	3485	A
1.44333	27	3486	A
0.884874	16	3488	A
1.1919	18	3489	A
0.887203	25	3491	A
0.518311	20	3492	A
0.998891	20	3493	A
0.852229	28	3494	A
0.838314	24	3495	A
0.0230442	34	3496	A
0.659049	20	3497	A
0.664181	20	3498	A
0.820252	21	3500	A
0.994298	17	3501	A
1.2882	30	3502	A
1.08355	18	3504	A
0.820054	20	3505	A
1.30369	23	3506	A
0.381838	17	3507	A
1.30206	20	3511	A
0.238399	17	3513	A
0.739131	16	3514	A
0.360371	17	3518	A
1.01118	16	3519	A
0.672615	25	3521	A
0.456367	24	3522	A
1.36651	19	3523	A
0.940168	24	3524	A
1.03396	17	3526	A
0.0780498	26	3528	A
1.05298	22	3536	A
1.26799	37	3537	A
1.23687	31	3538	A
0.746661	16	3539	A
0.390336	16	3541	A
0.366806	23	3544	A
0.339859	20	3545	A
0.482303	16	3546	A
0.846562	18	3552	A
0.993198	30	3553	A
0.768286	21	3554	A
0.111564	27	3555	A
0.304735	17	3556	A
0.196003	18	3557	A
0.0318565	16	3558	A
0.150001	17	3560	A
0.597863	22	3563	A
0.399519	21	3564	A
1.47183	26	3565	A
0.131632	23	3567	A
0.806286	49	3569	A
0.691749	67	3570	A
0.221294	87	3571	A
0.307534	80	3572	A
0.624096	18	3573	A
0.255283	20	3576	A
0.30686	23	3577	A
0.75243	42	3578	A
0.957309	51	3579	A
0.663664	20	3580	A
0.394972	20	3581	A
0.672598	17	3582	A
0.988799	22	3583	A
0.550329	21	3584	A
0.532159	18	3587	A
0.587206	21	3588	A
1.11006	20	3589	A
1.34337	30	3590	A
1.28701	29	3591	A
1.26143	24	3592	A
0.826021	19	3593	A
0.702947	20	3594	A
0.802938	17	3601	A
0.733333	20	3602	A
0.786867	21	3603	A
0.825983	24	3604	A
0.510913	18	3612	A
0.159658	27	3613	A
0.231139	21	3616	A
0.643586	20	3621	A
0.453718	20	3634	A
0.678928	18	3637	A
0.937276	25	3638	A
1.09692	28	3639	A
0.975247	17	3643	A
0.613195	16	3645	A
0.697022	26	3646	A
0.750831	25	3647	A
0.736705	28	3652	A
0.18597	25	3654	A
0.166549	23	3655	A
1.23228	42	3656	A
0.451299	34	3657	A
0.598794	23	3658	A
0.20161	37	3660	A
0.554391	24	3661	A
0.295043	34	3663	A
0.437743	41	3664	A
0.425056	44	3665	A
1.02707	80	3666	A
0.385091	42	3667	A
0.668198	24	3668	A
0.537025	17	3669	A
0.330994	33	3670	A
0.632895	17	3672	A
0.242108	17	3673	A
0.595141	17	3674	A
0.289298	17	3675	A
0.36626	27	3676	A
0.152687	24	3677	A
0.0845811	25	3678	A
0.264233	25	3679	A
0.412869	45	3682	A
0.297924	28	3683	A
0.656605	23	3684	A
0.467328	22	3685	A
0.469995	22	3686	A
0.853523	38	3687	A
1.01917	22	3688	A
0.969869	38	3689	A
0.686286	22	3690	A
0.472271	21	3692	A
0.540676	19	3695	A
0.871718	26	3697	A
0.872104	22	3701	A
0.526558	20	3702	A
0.819823	23	3704	A
0.948153	19	3705	A
0.935308	21	3707	A
0.440175	17	3708	A
0.365477	21	3709	A
0.820346	27	3711	A
0.748286	24	3712	A
0.88526	20	3721	A
0.905814	18	3722	A
0.883367	22	3723	A
0.62736	20	3724	A
0.731833	35	3725	A
0.342867	36	3735	A
0.326194	58	3736	A
0.425465	45	3737	A
1.03537	37	3738	A
0.64115	27	3739	A
0.537086	26	3740	A
0.0890059	18	3741	A
0.257925	29	3744	A
0.869598	55	3745	A
0.994629	44	3746	A
1.05168	36	3747	A
0.950992	30	3748	A
0.652056	25	3749	A
0.265977	22	3750	A
0.52668	29	3751	A
0.615777	25	3752	A
0.110021	21	3754	A
0.430437	39	3755	A
0.758051	23	3756	A
0.843684	27	3757	A
1.18281	40	3758	A
0.648907	30	3759	A
0.539733	25	3760	A
0.197922	26	3761	A
0.81199	23	3762	A
0.484892	26	3763	A
0.26887	16	3764	A
0.1629	16	3765	A
0.216779	19	3767	A
0.261674	25	3768	A
0.183619	16	3769	A
0.444557	35	3771	A
0.460791	19	3775	A
0.168438	24	3776	A
0.0922274	17	3777	A
0.305785	17	3778	A
0.153609	16	3779	A
0.710253	25	3780	A
0.208941	17	3782	A
NA	17	3784	A
0.181533	26	3788	A
0.514972	16	3789	A
0.709231	24	3791	A
0.601484	37	3792	A
0.339181	27	3793	A
0.988317	34	3794	A
1.31995	60	3795	A
1.06242	50	3796	A
1.32209	67	3797	A
1.01486	40	3798	A
0.650736	35	3799	A
0.218125	17	3800	A
0.594095	40	3802	A
0.191463	36	3803	A
0.474126	48	3804	A
0.401948	41	3805	A
0.213832	25	3806	A
0.181497	22	3807	A
0.359969	52	3808	A
0.641414	24	3809	A
0.809786	78	3810	A
0.857239	48	3811	A
1.03542	48	3812	A
1.02273	31	3813	A
0.486739	26	3814	A
0.212885	25	3818	A
0.267635	27	3819	A
0.327199	22	3821	A
1.41963	27	3822	A
0.633289	27	3823	A
0.708658	46	3824	A
0.844584	34	3825	A
0.121707	17	3829	A
0.365571	53	3830	A
0.242579	50	3831	A
0.709757	31	3832	A
0.438009	41	3833	A
0.350992	26	3834	A
0.69163	26	3836	A
0.809455	20	3837	A
1.12226	37	3840	A
1.39886	99	3841	A
1.04151	21	3842	A
2.05925	111	3843	A
2.47899	120	3844	A
1.85547	93	3845	A
0.312355	22	3848	A
0.0978961	19	3893	A
0.389043	18	3894	A
1.34958	43	3896	A
0.383613	23	3907	A
0.17883	34	3926	A
0.549375	26	3941	A
0.921153	31	3942	A
0.752404	37	3943	A
0.733784	24	3945	A
0.48926	37	3946	A
0.693843	36	3947	A
0.539217	42	3948	A
0.593193	49	3949	A
0.359262	40	3950	A
0.500393	41	3953	A
0.551086	37	3954	A
0.451362	22	3955	A
0.342072	45	3958	A
0.680785	47	3959	A
0.362112	40	3960	A
0.284385	26	3961	A
0.423356	33	3962	A
0.475977	36	3963	A
0.394695	37	3964	A
0.480923	25	3965	A
0.278706	23	3966	A
0.220994	37	3967	A
0.511058	23	3968	A
0.845144	31	3969	A
0.253464	20	3970	A
0.381642	17	3971	A
0.489335	49	3972	A
0.806527	28	3973	A
1.22305	49	3974	A
0.837042	115	3975	A
0.510065	65	3976	A
0.522896	55	3977	A
0.653359	31	3978	A
0.905576	42	3979	A
0.454925	35	3980	A
0.419312	18	3983	A
0.504232	21	3984	A
0.300699	31	3985	A
0.44559	38	3986	A
0.169497	27	3987	A
0.393576	38	3988	A
0.257003	33	3989	A
1.05621	30	3990	A
0.36209	53	3991	A
0.198119	25	3992	A
0.504136	17	3993	A
0.541635	37	3995	A
1.06766	22	3996	A
1.19766	44	3997	A
0.806654	23	3998	A
NA	19	3999	A
0.961855	23	4000	A
0.628921	22	4001	A
0.744286	26	4002	A
0.726653	22	4003	A
0.257767	16	4006	A
0.602125	19	4007	A
0.6419	30	4009	A
0.183633	22	4014	A
0.278537	32	4015	A
0.122212	22	4019	A
0.0965271	22	4020	A
0.740869	27	4021	A
0.5276	26	4022	A
0.757897	36	4023	A
0.254803	35	4024	A
0.529056	30	4025	A
0.383128	33	4026	A
0.192725	52	4027	A
0.0159166	26	4028	A
0.182173	16	4029	A
0.277449	33	4030	A
0.617644	59	4031	A
0.326078	35	4032	A
0.886663	24	4033	A
0.223153	27	4034	A
0.606524	29	4035	A
0.903142	49	4036	A
0.64241	21	4037	A
0.907808	30	4038	A
1.03704	19	4039	A
0.294448	21	4041	A
0.514542	17	4044	A
0.747086	29	4045	A
0.434395	40	4046	A
0.250754	51	4047	A
0.27912	31	4048	A
0.654068	55	4049	A
0.512743	30	4050	A
0.541992	22	4051	A
0.584952	18	4052	A
0.569568	27	4053	A
0.749317	25	4054	A
0.608934	49	4055	A
0.764478	28	4056	A
0.463331	20	4057	A
0.335543	25	4059	A
0.399023	17	4060	A
0.186229	24	4061	A
0.0368401	21	4062	A
0.105765	16	4063	A
0.089994	21	4064	A
0.849091	71	4065	A
5.12343	20	4066	A
0.650886	29	4067	A
0.597861	61	4068	A
0.542261	39	4069	A
0.55941	28	4070	A
0.639827	24	4071	A
0.321401	34	4073	A
0.742338	19	4074	A
0.37631	45	4075	A
0.365752	22	4076	A
0.241027	32	4077	A
0.436298	26	4078	A
0.481186	38	4079	A
0.288277	26	4080	A
0.489708	42	4081	A
0.478702	51	4082	A
0.455875	48	4083	A
0.52386	37	4084	A
0.399357	33	4085	A
0.487776	23	4086	A
0.232282	20	4087	A
0.0974138	18	4088	A
0.366586	20	4089	A
0.244375	39	4090	A
0.194407	37	4091	A
0.208761	24	4094	A
0.28831	46	4095	A
0.451882	29	4096	A
0.378601	35	4097	A
0.694811	36	4098	A
0.75925	32	4100	A
0.616044	22	4101	A
0.236497	18	4104	A
0.935677	60	4105	A
0.689422	37	4106	A
0.334825	22	4107	A
0.269041	35	4114	A
0.0578655	34	4115	A
0.567975	21	4118	A
0.457722	17	4119	A
0.267202	27	4120	A
0.227453	16	4121	A
0.884156	25	4122	A
0.452777	37	4123	A
0.552696	16	4124	A
0.76517	16	4125	A
0.687915	16	4126	A
0.515428	20	4128	A
0.220752	21	4130	A
0.490777	53	4131	A
0.453226	35	4132	A
0.33099	28	4133	A
0.681056	21	4134	A
0.502263	19	4135	A
0.0045628	16	4136	A
[truncated: 118,317 more rows]

## Sheet: Figure7b
CHROM	POS	FST
1	208911	-0.00182598
1	210457	-0.0185409
1	211230	-0.0120612
1	211265	-0.0151025
1	214148	-0.00396205
1	214837	-0.0108241
1	215291	-0.0142584
1	217440	-0.0195048
1	217873	-0.0177031
1	217930	-0.013551
1	218011	-0.013551
1	218014	-0.013551
1	218345	-0.0051554
1	219405	-0.012842
1	219410	-0.019769
1	221318	-0.015763
1	221692	-0.013291
1	224474	-0.0160843
1	224588	-0.0173506
1	224617	-0.0118313
1	224657	-0.0170959
1	224668	-0.0165243
1	224963	-0.0131723
1	224973	-0.0136703
1	224986	-0.0104248
1	224988	-0.0156546
1	226322	-0.0151849
1	226353	-0.0128197
1	226698	-0.0156546
1	226940	-0.0110052
1	227648	-0.0156546
1	227766	-0.0116848
1	228272	-0.0164264
1	228330	-0.00958862
1	229347	-0.0156546
1	229499	-0.00822089
1	229554	-0.0164899
1	229881	-0.0125518
1	229992	-0.0156546
1	230088	-0.0147048
1	231356	-0.0130814
1	231534	-0.0160843
1	231596	-0.0122008
1	233208	-0.0138298
1	233350	-0.01488
1	234192	-0.0156546
1	234222	-0.0094486
1	234549	-0.0116848
1	235231	-0.0104248
1	235317	-0.00859554
1	235549	-0.012303
1	235625	-0.0105466
1	235852	-0.0117355
1	237966	-0.00874993
1	238110	-0.0128564
1	238111	-0.012096
1	238188	-0.0130814
1	238262	-0.00649629
1	238267	-0.0111864
1	238420	-0.0130814
1	238448	-0.0110052
1	238567	-0.0164056
1	238656	-0.0120816
1	238658	-0.0120816
1	238763	-0.0073919
1	238824	-0.0130274
1	238838	-0.0124499
1	239003	-0.0124499
1	239102	-0.012096
1	239130	-0.0110052
1	239225	-0.00395121
1	239269	-0.00822089
1	239287	-0.00822089
1	239375	-0.0073919
1	239389	-0.0054735
1	239400	-0.0054735
1	239420	-0.00900741
1	239423	-0.00900741
1	240819	-0.0120816
1	241378	-0.012515
1	241389	-0.0115542
1	241442	-0.0107656
1	241457	-0.00978135
1	241665	-0.00513321
1	241772	-0.00129544
1	241883	-0.0118787
1	242005	-0.0118313
1	242040	-0.0118313
1	242297	-0.00766783
1	242369	-0.00939379
1	242490	-0.00779359
1	242596	-0.00779359
1	243129	-0.0114626
1	243133	-0.0114626
1	243198	-0.0118313
1	243953	-0.0113125
1	243962	-0.00997324
1	243982	-0.0107594
1	244200	-0.0127513
1	246591	-0.0110052
1	246607	-0.0122008
1	246610	-0.0170959
1	246903	-0.01488
1	246906	-0.0164056
1	247109	-0.0156546
1	247143	-0.0127605
1	247159	-0.0112569
1	247171	-0.0131723
1	248802	-0.0142827
1	249030	-0.00822089
1	249989	-0.0157342
1	250579	-0.016814
1	250618	-0.0140824
1	250934	-0.0160843
1	251791	-0.0180038
1	252529	-0.0119151
1	252573	-0.0117355
1	252709	-0.0102401
1	253524	-0.0104248
1	253745	-0.0155468
1	255548	-0.0122983
1	255623	-0.0129022
1	257536	-0.0117137
1	257539	-0.0121659
1	257624	-0.0160205
1	258629	-0.0124782
1	260663	-0.0118525
1	260721	-0.0108234
1	260745	-0.0108234
1	260927	-0.0077513
1	261788	-0.00924808
1	261796	-0.0138659
1	261911	-0.011748
1	262228	-0.00997672
1	262635	-0.00806563
1	262644	-0.00481681
1	262653	-0.0115791
1	262698	-0.00225559
1	263165	-0.00924808
1	263325	-0.0108234
1	263386	-0.011051
1	263406	-0.0093875
1	270364	-0.0134045
1	270635	-0.0130821
1	270640	-0.0114492
1	270789	-0.0117137
1	270883	-0.0134095
1	271067	-0.0118562
1	271149	-0.0121128
1	272094	-0.0134045
1	272234	-0.0131794
1	272257	-0.0132633
1	272968	-0.0134095
1	273213	-0.0120608
1	273252	-0.0134656
1	273493	-0.0123934
1	273494	-0.0123934
1	273508	-0.0115791
1	273720	-0.0131794
1	273961	-0.0115791
1	274508	-0.0101407
1	274958	-0.0121296
1	275432	-0.0118525
1	275632	-0.0157314
1	276082	-0.0125133
1	276171	-0.00948461
1	276194	-0.0134045
1	276209	-0.0134045
1	276236	-0.0143323
1	276361	-0.0121296
1	276413	-0.0138251
1	276541	-0.0131815
1	276603	-0.0133593
1	276616	-0.0133593
1	276690	-0.0120908
1	276700	-0.0134045
1	276851	-0.0133593
1	276896	-0.0134045
1	276897	-0.0134045
1	276971	-0.0133593
1	276981	-0.0133593
1	277241	-0.0134095
1	277399	-0.0132633
1	277512	-0.0136146
1	277813	-0.0130821
1	278583	-0.0115417
1	278692	-0.0115417
1	278699	-0.0115417
1	278763	-0.0107702
1	279187	-0.0134045
1	279364	-0.00837664
1	279385	-0.00837664
1	279590	-0.0155468
1	279605	-0.0116336
1	279659	-0.00666527
1	279750	-0.00662381
1	279941	-0.00740505
1	280406	-0.0127854
1	280407	-0.0127854
1	280573	-0.0116755
1	281116	-0.0127854
1	281136	-0.0127854
1	281296	-0.0115791
1	281650	-0.0121296
1	281947	-0.0116875
1	282022	-0.00475737
1	282056	-0.00767013
1	282535	-0.0116336
1	282733	-0.0103621
1	282792	-0.0121873
1	282827	-0.00978243
1	282922	-0.00205618
1	283035	-0.00978243
1	283091	-0.0110802
1	283115	-0.011886
1	283201	-0.00767013
1	283211	-0.0120908
1	283238	-0.00331671
1	283265	-0.00936463
1	283419	-0.00767013
1	283438	-0.0131618
1	283520	-0.00848611
1	283544	-0.00666527
1	283916	-0.00893286
1	284066	-0.010519
1	284135	-0.0124597
1	284520	-0.00978243
1	285854	-0.020753
1	286280	-0.0133593
1	286445	-0.00914193
1	286489	-0.0135913
1	286548	-0.0138027
1	286572	-0.0165911
1	286617	-0.0118525
1	286634	-0.0152198
1	287307	-0.0143526
1	288028	-0.0152198
1	288651	-0.0131815
1	288855	-0.0138321
1	289074	-0.0160483
1	289427	-0.0135913
1	289564	-0.0115791
1	290100	-0.0130054
1	290273	-0.0159158
1	290282	-0.0159158
1	290364	-0.00936463
1	290365	-0.0169529
1	290437	-0.00936463
1	290754	-0.0121296
1	291627	-0.0173951
1	291663	-0.0121561
1	291918	-0.0155849
1	292717	-0.00859394
1	292736	-0.00859394
1	293300	-0.0142029
1	294360	-0.0113115
1	294390	-0.0121296
1	294590	-0.0121296
1	295584	-0.0115417
1	295643	-0.0120688
1	295903	-0.00867147
1	297415	-0.0111549
1	297439	-0.0121296
1	297978	-0.012198
1	298271	-0.00511334
1	299560	-0.0143943
1	299944	-0.0110802
1	300216	-0.0147191
1	300283	-0.0116336
1	300519	-0.00837664
1	300551	0.00516621
1	300719	-0.0116336
1	300739	-0.0149599
1	300776	-0.0106848
1	300849	-0.0130094
1	300901	-0.0130094
1	301367	-0.0118313
1	301506	-0.0211148
1	301726	-0.0167613
1	302014	-0.0113034
1	303103	-0.0100331
1	303442	0.00157545
1	303449	-0.0167806
1	303537	-0.0129344
1	303547	-0.0173851
1	303579	-0.0139177
1	303619	-0.00847094
1	303672	-0.0029088
1	303692	-0.0100331
1	303695	-0.0100331
1	303813	-0.0116875
1	304800	0.00157545
1	305280	-0.00897357
1	305302	-0.00620705
1	305303	-0.0143224
1	305527	-0.0150221
1	306064	-0.0138368
1	306131	-0.0118525
1	306541	-0.0152804
1	306553	-0.00535939
1	306846	-0.000142804
1	307015	-0.0143917
1	307480	-0.010222
1	307574	-0.0120649
1	307600	-0.0171742
1	307645	-0.00185376
1	307658	-0.00205618
1	307914	-0.0162213
1	307987	-0.0101541
1	308086	-0.00466888
1	308095	-0.00466888
1	308437	3.42e-05
1	308450	-0.00535939
1	308468	-0.00143709
1	308569	-0.00128676
1	308574	0.000396575
1	308671	-0.00767013
1	308731	-0.0116875
1	308736	-0.00709397
1	308737	-0.00847094
1	308756	-0.0116875
1	308843	-0.00853623
1	308845	-0.0116336
1	308849	-0.0116336
1	308943	-0.014029
1	308985	-0.00498286
1	309023	-0.0151761
1	309085	-0.00609447
1	309086	-0.018154
1	309703	-0.00235455
1	309707	-0.00235455
1	309747	-0.00488894
1	309748	-0.00488894
1	309770	-0.00488894
1	309776	-0.00488894
1	309785	-0.00488894
1	310038	-0.0131664
1	312841	-0.0105851
1	312872	-0.00969467
1	315067	-0.0179915
1	496234	-0.0125136
1	499142	-0.00748406
1	505487	-0.00128504
1	509288	-0.010323
1	509300	0.0148641
1	563213	-0.0137228
1	563387	-0.0142288
1	563390	-0.0142288
1	563432	-0.0122146
1	569136	-0.0156671
1	576848	-0.00118615
1	576891	0.0101248
1	576977	-0.0160237
1	582753	-0.00299614
1	583971	-0.0175019
1	584148	-0.0144812
1	584178	-0.0165243
1	584321	-0.0166247
1	586595	-0.00620705
1	587605	-0.0029088
1	587780	-0.00620705
1	594363	-0.0174244
1	594436	-0.0175019
1	595540	-0.00591441
1	595541	-0.00591441
1	597783	-0.0109274
1	603364	-0.00781891
1	603375	-0.00781891
1	610289	-0.00833016
1	610687	-0.0103371
1	610874	-0.0168112
1	611085	-0.0161217
1	612015	-0.00684627
1	612025	-0.00118615
1	618933	-0.0142701
1	621637	-0.00602944
1	621879	-0.0120915
1	621891	0.00252471
1	622616	-0.0146882
1	622668	-0.010813
1	622690	-0.0138121
1	622734	-0.0105851
1	623464	-0.0156591
1	623466	-0.0156591
1	623483	-0.0148811
1	623732	-0.0105851
1	627448	-0.0165149
1	627449	-0.00374646
1	627464	-0.0109243
1	627587	-0.0138121
1	629652	-0.0181376
1	638938	-0.0138121
1	639091	-0.00887708
1	639191	-0.0111753
1	639351	-0.00118615
1	639378	-0.00791262
1	640181	-0.0169749
1	641122	-0.0131399
1	641247	-0.00284381
1	641333	-0.0138121
1	644667	-0.0132098
1	646007	-0.00995748
1	647484	-0.00731121
1	651227	-0.0182533
1	651233	-0.0182533
1	651242	-0.0182533
1	652036	-0.00814888
1	653126	-0.0105851
1	655470	-0.0127851
1	655484	-0.0110877
1	655487	-0.0138189
1	656152	-0.0107691
1	656359	-0.0175019
1	656383	-0.0175019
1	656439	-0.00868763
1	656501	-0.0170464
1	657399	-0.0180399
1	658933	-0.00920025
1	687016	0.0043414
1	687618	-0.0166099
1	688093	-0.016934
1	688715	-0.016934
1	689101	-0.0151925
1	689331	-0.0160634
1	691641	-0.0116312
1	692537	-0.0160843
1	693057	-0.0165887
1	694524	-0.0149156
1	695018	-0.0151584
1	695056	-0.0165302
1	695272	-0.0153813
1	695633	-0.0177385
1	696060	0.0043414
1	696064	0.0043414
1	696065	0.0043414
1	697818	0.0043414
1	697821	0.0043414
1	698240	-0.0116312
1	698365	-0.013551
1	698429	-0.0176131
1	698554	-0.0116312
1	698593	-0.0116312
1	698794	-0.0116312
1	699285	-0.0160634
1	699401	-0.0160634
1	699431	-0.0133528
1	699444	-0.0179102
1	699532	-0.0133528
1	701832	-0.0150343
1	701959	-0.0130054
1	701992	-0.0116312
1	702304	-0.0099682
1	702322	-0.0099682
1	702338	-0.0099682
1	702351	-0.0099682
1	702466	-0.0116312
1	702647	-0.0150343
1	703797	-0.0147048
1	703807	-0.0147048
1	704113	-0.0178138
1	704365	-0.013551
1	704618	-0.0180905
1	704872	-0.0112125
1	705018	-0.015533
1	705033	-0.0150343
1	705366	-0.0160634
1	705436	-0.0184804
1	705585	-0.01772
1	705606	-0.0150343
1	705618	-0.0150343
1	705621	-0.0150343
1	705659	-0.0169044
1	705925	-0.0160634
1	705964	-0.0116312
1	705977	-0.00750767
1	706225	-0.0169044
1	706261	-0.0186173
1	706391	-0.0196087
1	706422	-0.0190767
1	706476	-0.0195309
1	707626	0.0043414
1	707632	-0.0121561
1	707677	-0.0138549
1	708065	-0.017268
1	708086	-0.0166099
1	708143	-0.0182887
1	708144	-0.0182887
1	708912	-0.0192886
1	708988	-0.0133528
1	708992	-0.0133528
1	709108	-0.0193314
1	709216	-0.0171927
1	709218	-0.0147048
1	709220	-0.0171927
1	709249	-0.0151639
1	709297	-0.0184358
1	709471	-0.0147048
1	709480	-0.0179102
1	709502	-0.0179102
1	709518	-0.0169044
1	709603	-0.0174064
1	751031	-0.0139177
1	752585	-0.0123364
1	752612	-0.0127211
1	752777	0.0148641
1	752992	-0.0159088
1	752999	-0.0159088
1	753006	-0.0162058
1	753235	-0.0122892
1	753256	-0.0122892
1	753294	-0.0131227
1	753783	-0.0160486
1	753787	0.00358949
1	753792	-0.0171927
1	753840	-0.0179288
1	753844	-0.0167566
1	754010	-0.00673421
1	754229	-0.0135516
1	754287	-0.0184358
1	754385	-0.018187
1	754646	0.004785
1	754908	0.00246852
1	755067	-0.0160205
1	755232	-0.0131227
1	755749	-0.016486
1	755788	-0.0162826
1	756101	-0.0127224
1	756602	-0.0172937
1	756697	-0.0010334
1	757098	-0.011976
1	758572	0.0195403
1	760670	-0.0108585
1	760702	-0.000142804
1	760839	-0.00583221
1	761568	0.00558066
1	762811	-0.0137356
1	762892	-0.0134888
1	763169	-0.0133383
1	763215	-0.0147585
1	763216	-0.00299614
1	763222	0.004785
1	763316	-0.0152499
1	763342	-0.00396205
1	763402	-0.0132233
1	763424	-0.0147407
1	763509	-0.0143869
1	763664	-0.0151667
1	763679	-0.0106157
1	764022	0.00871728
1	764035	-0.0107832
1	764187	0.00246852
1	764204	0.00739344
1	764381	-0.0108585
1	764557	-0.0165732
1	764610	-0.0153899
1	764831	-0.0187432
1	765058	-0.000142804
1	765390	-0.0142658
1	765417	-0.0107832
1	765544	-0.0172781
1	765558	0.00358949
1	765943	-0.00535939
1	766470	0.0148641
1	766503	0.0148641
1	766815	0.0148641
1	768373	-0.0184851
1	768888	0.0177545
1	768936	0.0153
1	769186	0.00606062
1	769240	0.00358949
1	769288	-0.00396205
1	769573	-0.00112779
1	769989	0.0101458
1	770006	0.0101458
1	770007	0.0101458
1	770427	0.0148641
1	770589	0.00358949
1	770835	-0.00204726
1	771664	-0.0126603
1	771666	-0.0126603
1	771965	-0.0135516
1	772673	-0.000142804
1	773066	0.004785
1	773295	-0.00928554
1	773877	0.0195403
1	773893	0.00739344
1	773957	-0.0172937
1	774405	-0.0172781
1	775353	0.004785
1	775526	-0.0141578
1	775555	0.00358949
1	775557	0.00358949
1	775619	0.0162689
1	776501	0.0148641
1	776793	0.00246852
1	776849	0.00358949
1	777675	-0.0171329
1	777689	-0.0171329
1	777703	-0.0114439
1	778519	0.00358949
1	778602	-0.0158548
1	778774	-0.00396205
1	781225	-0.0186578
1	781649	0.0162689
1	781848	-0.014491
1	781925	0.0101458
1	782155	-0.0101259
1	782160	-0.0101259
1	782173	-0.0101259
1	782375	-0.0137102
1	782955	-0.000142804
1	783005	0.004785
1	783092	0.0162689
1	783871	0.00780996
1	784736	0.0101458
1	784821	0.0148641
1	785155	-0.00112779
1	785221	-0.0176201
1	785537	0.004785
1	785544	-0.0175019
1	785818	-0.0156022
1	785822	-0.00112779
1	786864	-0.00928554
1	787360	-0.0140824
1	787364	-0.00396205
1	787367	-0.00396205
1	787390	-0.00396205
1	787400	-0.0176131
1	788428	-0.000142804
1	788449	-0.0169489
1	788452	-0.00112779
1	788687	-0.0146312
1	789336	-0.0193459
1	789692	-0.0142514
1	790179	-0.0184358
1	790258	-0.000142804
1	790268	-0.0045834
1	790284	-0.0045834
1	790302	-0.00988171
1	790310	-0.0045834
1	790323	-0.00988171
1	790330	-0.00988171
1	790365	-0.0111961
1	790423	-0.00396205
1	790526	-0.00808116
1	790534	-0.0173045
1	791221	-0.00238329
1	791393	-0.00374646
1	792339	-0.00673421
1	792965	0.00246852
1	792969	0.00246852
1	793088	-0.00748406
1	793399	-0.0155817
1	793403	-0.00673421
1	793428	-0.00928554
1	793893	-0.000142804
1	793951	-0.000142804
1	793992	0.000912638
1	794272	0.0148641
1	794661	-0.0111961
1	795001	-0.0149146
1	795093	-0.00299614
1	795555	-0.0146882
1	795712	0.0195403
1	795768	-0.0137738
1	796005	-0.00374646
1	796471	-0.0172937
1	796480	0.00739344
1	796482	0.00739344
1	796834	-0.0045834
1	796894	-0.0188721
1	796900	-0.0045834
1	797376	-0.0176131
1	797466	-0.00673421
1	797466	-0.0177808
1	797480	-0.0180169
1	797570	-0.0125865
1	797587	-0.00928554
1	797593	-0.00928554
1	797626	-0.000142804
1	797630	0.000912638
1	802317	-0.0164264
1	802349	-0.0171553
1	807378	-0.0116312
1	809073	-0.0125709
1	809096	-0.0162468
1	811524	-0.0157762
1	811539	-0.0157762
1	811542	-0.0190274
1	812166	-0.0188418
1	815349	-0.0186137
1	815393	-0.0177385
1	815676	-0.0146882
1	816543	-0.0192374
1	821064	-0.0186137
1	821281	-0.0166099
1	821423	-0.0102746
1	821847	-0.0174064
1	821883	-0.0182684
1	822060	-0.0180905
1	823948	-0.0139196
1	823980	-0.0160745
1	824417	-0.0189254
1	825939	-0.0171927
1	827492	-0.0173045
1	829292	-0.0179102
1	833899	-0.0187422
1	836494	-0.0184804
1	839628	-0.0179751
1	840300	-0.0123061
1	840333	-0.013558
1	841114	-0.0105851
1	841414	-0.0061694
1	849685	-0.0111269
1	858772	-0.0131664
1	858910	-0.0127033
1	860936	-0.0166099
1	863800	-0.013551
1	864988	-0.0166099
1	866323	-0.0116312
1	867059	-0.00988171
1	871690	-0.0188418
1	872941	-0.0116312
1	873471	-0.0170637
1	873988	-0.0119534
1	874548	-0.0167914
1	874848	-0.0150343
1	876129	-0.016934
1	876313	-0.0181904
1	876318	-0.01513
1	876322	-0.016934
1	877767	-0.0165887
1	877896	-0.00750767
1	879522	-0.0125794
1	880571	-0.012309
1	880637	-0.012309
1	881010	-0.0106958
1	885575	-0.0165948
1	887229	-0.0137356
1	891096	-0.0184627
1	892986	-0.0165887
1	895993	-0.0099682
1	895998	-0.0172248
1	896762	-0.0150343
1	900189	-0.0157488
1	900584	-0.0131664
1	901044	-0.0181356
1	904669	-0.0153976
1	909509	-0.0186137
1	909559	-0.0150343
1	909564	-0.0167914
1	909924	-0.0179801
1	909931	-0.0189361
1	910708	-0.016814
1	912500	-0.0150343
1	912643	-0.0154015
1	914067	-0.00112779
1	914068	-0.0172781
1	914764	-0.0167979
1	915197	-0.0186713
1	915388	-0.0116312
1	915393	-0.0116312
1	915584	-0.0177385
1	917753	-0.0155655
1	917940	-0.0196357
1	918637	-0.0153592
1	919001	-0.00673421
1	921227	-0.0138496
1	922773	-0.00960877
1	922993	-0.0160634
1	924189	-0.0113071
1	924392	-0.0179102
1	924393	-0.0179102
1	924413	-0.0133528
1	924560	-0.0195454
1	926689	0.00358949
1	940784	-0.0166875
1	940800	-0.0138121
1	941261	-0.0106474
1	941557	-0.013551
1	942110	-0.0116312
1	943251	-0.0177533
1	943315	-0.0138549
1	945315	-0.0141578
1	945323	-0.0141578
1	945607	-0.0160634
1	945906	-0.0160634
1	946136	-0.00750767
1	946674	-0.0150343
1	946745	-0.0133528
1	947201	-0.0147048
1	947204	-0.0147048
1	948070	-0.0179102
1	949824	-0.0180905
1	950315	-0.0142992
1	950796	-0.0162607
1	951138	0.00304863
1	951157	-0.0164828
1	951205	-0.0181876
1	951259	-0.0184804
1	952764	-0.0173937
1	954568	-0.0195191
1	955081	-0.0194655
1	955513	-0.0164828
1	956275	-0.0156362
1	956294	-0.0179158
1	956319	-0.0142992
1	958923	-0.0169165
1	960149	-0.0115036
1	960384	-0.015533
1	961769	-0.015533
1	962225	-0.0174641
1	962260	-0.00960877
1	963168	-0.0181904
1	963986	-0.0164828
1	963995	-0.0164828
1	965495	-0.0116312
1	965617	-0.0169044
1	965688	-0.0173241
1	965798	-0.0161883
1	966210	-0.0133528
1	966300	-0.0196872
1	966319	-0.0096044
1	966720	-0.0157138
1	966894	-0.0150343
1	967001	-0.0116312
1	967642	-0.0160634
1	968036	-0.0173468
1	968140	-0.0160634
1	968340	-0.0099682
1	968565	-0.0127726
1	968634	-0.0121931
1	969447	-0.013551
1	970349	-0.0127626
1	971042	-0.0133528
1	971344	-0.0177533
1	971368	-0.0177533
1	971627	-0.0192333
1	971788	-0.0099417
1	971804	-0.0174081
1	972137	-0.0177533
1	972138	-0.0159469
1	972190	-0.0160634
1	972339	-0.0138549
1	972497	-0.0102746
1	972719	-0.0133528
1	972773	-0.0173951
1	972823	-0.0164828
1	973282	-0.0181536
1	973916	-0.0178138
1	974492	-0.0133528
1	974611	-0.0112569
1	974922	-0.0116312
1	975093	-0.0171927
1	975176	-0.0160634
1	975413	-0.0116312
1	977362	-0.0116312
1	977367	-0.0116312
1	977988	-0.0150343
1	978009	-0.015533
1	978094	-0.0143923
1	978643	-0.0136703
1	978691	-0.0179102
1	978705	-0.0116312
1	979064	-0.0160634
1	979229	-0.0150682
1	979368	-0.0164264
1	979380	-0.0102307
1	979549	-0.015533
1	980049	-0.0147046
1	980265	-0.0173468
1	980269	-0.017812
1	980283	-0.017812
1	980476	-0.0178138
1	981455	-0.0173506
1	981748	-0.0150343
1	981868	-0.00724
1	981964	-0.0160634
1	982045	-0.0150343
1	982551	-0.0116312
1	982589	-0.00750767
1	983205	-0.0180905
1	983223	-0.0180905
1	983726	-0.015043
1	984554	-0.0099682
1	984577	-0.0150343
1	985365	-0.0116312
1	985388	-0.0116312
1	985934	-0.00750767
1	986110	-0.0172876
1	986352	-0.015533
1	986353	-0.0152841
1	986630	-0.0189304
1	986651	-0.0150343
1	986701	-0.0196289
1	986726	-0.0150343
1	986806	-0.018373
1	987397	-0.00941521
1	987410	-0.0093972
1	987444	0.00246852
1	987508	-0.0129369
1	987590	-0.00115958
1	987593	-0.00401471
1	987695	-0.00340847
1	988005	-0.0160634
1	988369	-0.0150343
1	988704	-0.0189254
1	988750	-0.0160634
1	988899	-0.015533
1	988904	-0.0185249
1	988996	-0.0150343
1	989668	-0.00750767
1	990210	-0.0096044
1	990258	-0.01972
1	990359	-0.0167914
1	990571	-0.0173468
1	990585	-0.0160634
1	990629	-0.011051
1	990644	-0.0177385
1	990987	-0.0150343
1	991110	-0.0180905
1	991278	-0.0138549
1	991362	-0.0188999
1	991803	-0.018124
1	992237	-0.0185763
1	1059762	-0.00848017
1	1059765	-0.0138217
1	1065625	-0.00924438
1	1066403	-0.0145571
1	1066422	-0.0145571
1	1066445	-0.0200536
1	1066461	-0.00709231
1	1066485	-0.0145571
1	1066737	-0.00709231
1	1066793	-0.0145571
1	1066922	-0.0168838
1	1067103	-0.0180438
1	1067411	-0.00526521
1	1067589	-0.00479694
1	1067609	-0.0118336
1	1067733	-0.0182876
1	1067739	-0.0174175
1	1068105	-0.0170186
1	1068776	-0.0121154
1	1068941	-0.00881007
1	1069091	-0.016048
1	1069159	-0.00940387
1	1069220	0.0033548
1	1069319	-0.0135713
1	1069340	-0.00989376
1	1069433	-0.0159893
1	1069504	-0.01772
1	1069508	-0.00943261
1	1069771	-0.013291
1	1069925	-0.0154493
1	1070346	0.0062385
1	1070520	-0.00666527
1	1070523	-0.0155104
1	1070573	-0.0166128
1	1070610	-0.0159902
1	1070632	-0.0187758
1	1070674	-0.0203717
1	1071058	-0.00723065
1	1071190	-0.0147656
1	1071191	-0.0116336
1	1071208	-0.00347292
1	1071277	-0.0157301
1	1071280	-0.0146415
1	1071321	-0.00405882
1	1071423	-0.0146228
1	1071429	-0.0122379
1	1071508	-0.018036
1	1072715	-0.0100903
1	1073006	-0.0115327
1	1073852	-0.0140824
1	1073858	-0.00235455
1	1073860	-0.0140824
1	1073861	-0.0140824
1	1073872	-0.0140824
1	1074628	-0.0144828
1	1074872	-0.0124335
1	1075039	-0.0173898
1	1075111	-0.0200098
1	1075160	-0.0186947
1	1077137	-0.0108362
1	1077263	-0.0111797
1	1077276	-0.0108342
1	1077304	-0.0108342
1	1077438	-0.00605157
1	1077525	-0.00216098
1	1077531	-0.00610809
1	1077728	-0.0170186
1	1077837	0.00780996
1	1078916	-0.0145571
1	1078946	-0.0166947
1	1079694	0.0135208
1	1080139	-0.0145571
1	1080142	-0.0103627
1	1080160	-0.0145571
1	1080547	0.0104388
1	1080685	-0.00535293
1	1081409	-0.00423729
1	1081410	-0.010222
1	1081636	-0.00871253
1	1081671	-0.0159893
1	1081740	-0.0154847
1	1081759	-0.0159893
1	1081764	-0.0170186
1	1081823	-0.0133178
1	1081852	-0.0159893
1	1081870	-0.0196289
1	1082138	0.0167393
1	1082190	-0.0172942
1	1082205	-0.0172942
1	1082217	-0.0172942
1	1082220	-0.0172942
1	1082221	-0.0159893
1	1082611	-0.0159893
1	1082644	-0.0181626
1	1082647	-0.0145571
1	1082924	6.71e-05
1	1082950	-0.0170186
1	1082962	-0.0170186
1	1083000	-0.0145571
1	1083018	-0.0170186
1	1083034	-0.0170186
1	1083141	-0.0159893
1	1083173	-0.0136029
1	1083373	-0.0113337
1	1083389	-0.0130267
1	1083392	-0.0117067
1	1083403	-0.0133178
1	1083462	-0.021466
1	1083471	-0.021466
1	1083472	-0.021466
1	1083731	-0.0129521
1	1083733	-0.0128702
1	1083774	-0.00570391
1	1083821	-0.0172072
1	1083960	-0.0179915
1	1083988	-0.016959
1	1084000	-0.0128157
1	1084011	-0.00343015
1	1084112	-0.0133178
1	1084262	0.00551763
1	1084435	-0.0154551
1	1084499	-0.0155641
1	1084532	-0.00830138
1	1084561	-0.00584327
1	1084632	-0.0137172
1	1084649	0.013867
1	1084656	0.00124088
1	1084865	-0.0102527
1	1084867	-0.0124338
1	1085197	-0.0124674
1	1085271	-0.00939379
1	1085272	-0.0133178
1	1085275	-0.00529086
1	1085285	-0.00418324
1	1085390	-0.00169384
1	1085472	-0.00791262
1	1085474	0.00013543
1	1085527	-0.00961602
1	1085544	0.00321236
1	1085545	-0.0102527
1	1085686	-0.00184937
1	1085698	0.00787367
1	1085702	0.00433653
1	1085703	0.00787367
1	1085713	-0.0158727
1	1085733	-0.00581389
1	1085743	-0.00510605
1	1085966	-0.011535
1	1086009	0.00567147
1	1086147	-0.00460196
1	1086154	-0.01772
1	1086323	-0.0116482
1	1086400	-0.0154493
1	1086425	-0.00786826
1	1086552	0.00287627
1	1086560	0.0217335
1	1086649	0.0372984
1	1086651	-1.95e-05
1	1086686	-0.0145571
1	1086704	-0.0125981
1	1086715	-0.0149605
1	1086716	-0.0156671
1	1086731	-0.015478
1	1086742	-0.0175744
1	1086761	-0.00943782
1	1086878	-0.00943782
1	1086892	-0.00630389
1	1086909	-0.00867147
1	1086983	-0.00708737
1	1087076	-0.0151135
1	1087086	-0.0186755
1	1087101	0.0148641
1	1087175	-0.0145571
1	1087767	0.00214901
1	1087781	-0.00636763
1	1087849	0.00321236
1	1087890	-0.00535939
1	1088179	0.00321236
1	1088366	-0.00738482
1	1088384	-0.0115217
1	1088391	-0.00928137
1	1089165	0.00768831
1	1089168	-0.0135643
1	1089170	-0.0106527
1	1089178	-0.00057757
1	1089188	-0.0144828
1	1089223	-0.0100873
1	1089264	0.00242445
1	1089269	-0.0158206
1	1089501	-0.0114626
1	1089554	-0.0107594
1	1089566	-0.0103603
1	1089590	-0.0129002
1	1089719	-0.00119434
1	1089720	-0.00943782
1	1089732	-0.00859554
1	1089734	-0.00943782
1	1089847	-0.00406023
1	1090376	-0.0152392
1	1090493	0.00224919
1	1090514	-0.0148451
1	1090576	-0.00340847
1	1090577	-0.00340847
1	1090680	-0.0165837
1	1091011	-0.0136014
1	1091029	0.00363995
1	1091035	0.00363995
1	1091062	-0.0137799
1	1091430	-0.0145571
1	1091451	-0.0151584
1	1091709	-0.0159902
1	1091938	-0.0113071
1	1091962	-0.0113071
1	1092218	-0.0107594
1	1092273	0.00551763
1	1092287	-0.013324
1	1092288	-0.013324
1	1092351	-0.0159902
1	1092411	-0.0156705
1	1092835	-0.0129559
1	1093030	-0.00706548
1	1093071	-0.0106333
1	1093111	-0.000658253
1	1093197	-0.00880759
1	1093205	-0.0105721
1	1093216	-0.0108241
1	1093224	-0.0102527
1	1093446	-0.00903358
1	1093458	-0.0166947
1	1093460	-0.0166947
1	1093509	-0.0118787
1	1093525	0.0104388
1	1093530	0.0104388
1	1093544	0.0104388
1	1093562	-0.00997324
1	1093633	-0.0133178
1	1093678	-0.0133178
1	1093731	-0.0140006
1	1093737	-0.012096
1	1093772	0.014527
1	1093802	-0.0186755
1	1093809	0.00551763
1	1093823	0.00321236
1	1093857	-0.0153399
1	1093975	-0.00395217
1	1093996	-0.0174175
1	1094508	-0.0123364
1	1094522	-0.0106958
1	1094532	-0.0123364
1	1094613	-0.0195231
1	1094826	0.000397413
1	1095738	-0.0150893
1	1095828	-0.00584327
1	1095871	0.0081138
1	1095915	-0.00927334
1	1095922	-0.00808116
1	1095938	-0.00808116
1	1095943	-0.0126516
1	1096145	0.00432586
1	1096184	-0.0141327
1	1096216	-0.0132098
1	1096336	0.0155017
1	1096344	-0.0101558
1	1096348	-0.00299614
1	1096379	-0.0153112
1	1096383	-0.0155096
1	1096456	-0.00808116
1	1096599	0.0145999
1	1096729	0.0129335
1	1096733	0.00297133
1	1097070	-0.0145881
1	1097094	-0.0123278
1	1097133	-0.016381
1	1097143	-0.0123364
1	1097740	-0.00502299
1	1097743	-0.0167243
1	1097787	-0.00673421
1	1097801	-0.0122409
1	1097813	-0.0157851
1	1097818	-0.00952658
1	1097878	0.00095571
1	1097897	0.00268944
1	1097980	-0.0102651
1	1097998	-0.0141834
1	1098004	-0.00362007
1	1098313	-0.0119615
1	1098409	-0.0115326
1	1098434	0.00125107
1	1098456	-0.00195049
1	1098479	-0.0106076
1	1098518	-0.0113666
1	1098605	-0.00845703
1	1098628	-0.00639486
1	1098657	-0.00886978
1	1098660	-0.0147391
1	1099208	-0.0125794
1	1099214	-0.00808116
1	1099227	-0.00928554
1	1099631	-0.0132993
1	1099871	-0.00892722
1	1099980	-0.0141834
1	1100111	-0.0157497
1	1100128	-0.0221681
1	1100128	-0.0132098
1	1100137	-0.0138088
1	1100173	-0.0107902
1	1100193	-0.0123946
1	1100204	-0.0123946
1	1100206	-0.0152688
1	1100237	-0.0101259
1	1100243	-0.00591441
1	1100907	-0.00373712
1	1101001	-0.014301
1	1101002	-0.014301
1	1101148	-0.0045834
1	1101196	-0.0144696
1	1101444	-0.0045834
1	1101539	-0.00195049
1	1101614	-0.000674017
1	1101831	0.000882039
1	1101835	-0.0170457
1	1101927	-0.0126999
1	1102630	-0.00673421
1	1102900	-0.0164761
1	1102989	-0.0141834
1	1103151	-0.000320394
1	1103364	-0.015613
1	1103817	-0.0124307
1	1103881	-0.0141316
1	1103923	-0.0157881
1	1103938	-0.000142804
1	1103945	-0.0117569
1	1104092	-0.0127397
1	1104181	-0.0134533
1	1104484	-0.0132048
1	1104496	-0.0141834
1	1104669	-0.0125366
1	1104900	-0.0104611
1	1104928	-0.0132048
1	1104954	-0.00299614
1	1104971	-0.00350401
1	1104998	-0.0109366
1	1105001	-0.0109366
1	1105024	-0.00488894
1	1105233	-0.0128532
1	1105239	-0.0128532
1	1105348	-0.0168908
1	1105350	-0.00906966
1	1105361	-0.0102651
1	1105435	-0.00948075
1	1105618	-0.0120251
1	1105620	-0.0120251
1	1106151	-0.00673421
1	1106416	-0.0111269
1	1106423	-0.00808116
1	1106443	-0.00673421
1	1106504	-0.0147691
1	1106552	-0.0125366
1	1106575	-0.0117329
1	1106578	-0.0117329
1	1106682	-0.0127397
1	1106705	-0.00808116
1	1107284	-0.00461859
1	1107444	-0.00808116
1	1116975	0.0164492
1	1116976	-0.016128
1	1116994	0.0184191
1	1117013	0.00125107
1	1117105	-0.00340773
1	1117173	-0.016381
1	1117196	-0.00956641
1	1117215	-0.0135671
1	1117248	-0.00684412
1	1117264	-0.0146178
1	1117320	-0.010323
1	1117330	-0.00299614
1	1117334	-0.00299614
1	1117346	-0.0109634
1	1130442	-0.0172401
1	1130461	-0.00834814
1	1130485	-0.010741
1	1130578	-0.00935591
1	1130583	-0.00935591
1	1130590	-0.0139645
1	1130620	-0.00677594
1	1130635	-0.0138343
1	1130744	-0.0116845
1	1130785	-0.00876143
1	1130910	-0.003994
1	1130922	-0.00879119
1	1131004	-0.011976
1	1131017	-0.011976
1	1131046	-0.00935008
1	1131080	-0.0157497
1	1131325	-0.0121979
1	1131351	-0.0145799
1	1131363	-0.0110032
1	1132469	-0.00970227
1	1132580	-0.0120251
1	1132607	-0.000941075
1	1132652	-0.0117598
1	1132663	-0.0122159
1	1132680	-0.0130918
1	1132695	-0.00912709
1	1132757	-0.0104603
1	1132772	-0.0134888
1	1132780	-0.0133178
1	1132790	-0.00364198
1	1132802	-0.012245
1	1132857	-0.0134888
1	1132931	-0.0107444
1	1132998	-0.00423684
1	1133000	-0.0135643
1	1133022	-0.0147448
1	1133027	-0.0147448
1	1133028	-0.0169538
1	1133081	-0.0139388
1	1133099	-0.0139388
1	1133612	-0.0133178
1	1133616	-0.016052
1	1133624	-0.009563
1	1133635	-0.0139388
1	1133644	-0.00691318
1	1133694	-0.0112901
1	1133700	-0.0115217
1	1133710	-0.0128919
1	1133726	-0.0112244
1	1133751	-0.0113856
1	1133764	-0.0113856
1	1133776	-0.0132241
1	1133786	-0.0135991
1	1133793	-0.00930386
1	1133814	-0.0150276
1	1133841	-0.0127838
1	1133856	-0.0139013
1	1133910	-0.0170523
1	1133942	-0.0168238
1	1134244	-0.0124674
1	1134318	-0.0170523
1	1135339	-0.0117598
1	1140422	-0.0120155
1	1140472	-0.0105851
1	1140878	-0.0123946
1	1141090	0.000346704
1	1141797	-0.0122471
1	1141839	-0.00808116
1	1141964	-0.00195049
1	1141966	-0.00195049
1	1142007	-0.0157253
1	1142008	-0.0184103
1	1142077	-0.0123946
1	1142291	-0.0139421
1	1142749	-0.0127397
1	1142803	-0.000465277
1	1142804	-0.014299
1	1142808	-0.0101259
1	1142831	-0.0117725
1	1142987	-0.00728113
1	1142997	-0.0168908
1	1143002	-0.00208756
1	1143031	-0.00761777
1	1143064	-0.011442
1	1143086	-0.0157497
1	1143099	-0.0157497
1	1143108	0.0106218
1	1143142	-0.0105851
1	1143324	-0.0140626
1	1143359	0.000912638
1	1143501	-0.0157497
1	1143543	-0.00651675
1	1143562	-0.00814888
1	1143576	0.000479947
1	1143583	-0.0135
1	1143685	-0.00374646
1	1143708	-0.012309
1	1144220	-0.0162058
1	1144679	-0.0145571
1	1144761	-0.0135792
1	1144840	-0.00583221
1	1144848	-0.0113337
1	1144858	-0.0160727
1	1145179	-0.0133356
1	1146048	-0.00390149
1	1146049	-0.0168908
1	1146414	-0.0138922
1	1146582	-0.00994032
1	1146882	-0.00343015
1	1146968	-0.00712153
1	1148280	0.00160034
1	1148337	-0.0129163
1	1148606	-0.00195049
1	1148775	-0.0122448
1	1148785	-0.0117549
1	1148792	-0.0123543
1	1148808	-0.00385603
1	1148809	-0.00385603
1	1148868	-0.0157881
1	1148894	-0.0101147
1	1148909	-0.0110877
1	1148916	-0.0138496
1	1148932	-0.0138496
1	1148943	-0.0157497
1	1149035	-0.00402478
1	1149050	-0.00681551
1	1149067	-0.0117569
1	1149094	0.00125107
1	1149233	-0.00900758
1	1149244	-0.0129369
1	1149258	-0.0172942
1	1149278	-0.0113337
1	1149303	-0.0168348
1	1149346	0.0310047
1	1149428	-0.0045834
1	1149434	-0.0041358
1	1149499	-0.00896988
1	1149725	-0.00957231
1	1149736	-0.0123467
1	1149805	-0.0146778
1	1149846	-0.0101102
1	1149848	0.00125107
1	1149866	-0.0123364
1	1149885	-0.00387058
1	1150836	-0.00591232
1	1150840	-0.00376793
1	1150841	-0.0173087
1	1150843	-0.00402478
1	1150970	-0.00988171
1	1151186	-0.0108908
1	1151189	-0.0108908
1	1151687	-0.0141901
1	1151698	0.00103844
1	1151760	0.00461244
1	1151769	0.0112141
1	1151878	-0.00374646
1	1151881	-0.013265
1	1151889	-0.00374646
1	1152617	-0.00583221
1	1152642	-0.00583221
1	1152650	-0.00834112
1	1153274	-0.0142701
1	1153288	-0.0141677
1	1153292	-0.0123461
1	1153295	-0.00324376
1	1153296	-0.00740003
1	1153299	-0.012309
1	1153304	-0.00175214
1	1153310	-0.0150653
1	1153321	-0.0124587
1	1153707	-0.0158871
1	1153725	0.00893046
1	1153751	0.00246852
1	1153754	0.00739344
1	1153765	-0.00579924
1	1153773	-0.00788702
1	1154458	-0.00918989
1	1154459	0.0164047
1	1154502	-0.018599
1	1154859	-0.0137312
1	1154885	-0.012309
1	1154908	-0.00871703
1	1155099	-0.0121564
1	1155114	-0.013392
1	1155309	-0.0127513
1	1155317	-0.00311811
1	1155338	-0.0105599
1	1155344	-0.0105599
1	1155346	-0.0105599
1	1155347	-0.0105599
1	1155379	-0.00944781
1	1155389	-0.0140979
1	1155390	-0.0133766
1	1155394	-0.0138175
1	1155617	-0.0077401
1	1155720	-0.016232
1	1155966	-0.00900741
1	1156216	-0.00286921
1	1156235	-0.0101259
1	1156720	-0.00767222
1	1156725	-0.0123364
1	1156729	-0.0160905
1	1156732	-0.0126516
1	1156744	-0.0110802
1	1156748	-0.00214258
1	1156830	-0.00925322
1	1156833	-0.00925322
1	1156835	-0.00925322
1	1156837	-0.00925322
1	1156841	-0.00925322
1	1156890	-0.00430768
1	1156916	-0.0153721
1	1156941	-0.0125794
1	1156947	-0.00917141
1	1156960	-0.00893286
1	1156966	-0.0124307
1	1157009	-0.0134335
1	1157014	-0.011017
1	1157226	-0.00910512
1	1157228	-0.0111269
1	1157231	-0.0123364
1	1157233	-0.0126516
1	1157300	-0.0136241
1	1157325	-0.0136161
1	1157332	-0.0140012
1	1157423	-0.00999017
1	1157467	-0.00954523
1	1157516	-0.00535776
1	1157539	-0.0130076
1	1157599	-0.00926583
1	1159002	-0.0131742
1	1159007	-0.0131742
1	1159201	-0.0185118
1	1159255	-0.00878217
1	1159777	-0.0143062
1	1159781	-0.0138496
1	1159794	-0.0167553
1	1160009	-0.0131618
1	1160060	-0.0099632
1	1160772	-0.0091206
1	1160926	-0.00709397
1	1161190	0.00149504
1	1161249	-0.0126622
1	1161259	0.00188458
1	1161266	0.0166372
1	1161465	-0.0146155
1	1161565	-0.0142016
1	1161601	-0.0142111
1	1161900	0.00452623
1	1162415	-0.00288396
1	1163053	0.00963578
1	1163072	0.0200056
1	1163084	-0.00434014
1	1163087	-0.0073573
1	1163103	-0.00243637
1	1163128	-0.0154735
1	1163129	-0.0154735
1	1163184	-0.0170491
1	1163199	-0.0152785
1	1163201	-0.0145928
1	1163213	-0.0140069
1	1163233	-0.0153985
1	1163253	-0.00247792
1	1163274	-0.0116859
1	1163288	-0.00761777
1	1163291	-0.00763386
1	1163302	-0.00112901
1	1164037	-0.010524
1	1164189	-0.00558825
1	1164348	-0.0126198
1	1164351	-0.0126198
1	1164399	0.0034957
1	1164422	-0.000682984
1	1164523	0.000804559
1	1164667	-0.00636763
1	1164837	-0.0119878
1	1165168	-0.0126198
1	1165204	-0.00535776
1	1165570	-0.000168485
1	1165924	0.00434175
1	1166443	-0.0126622
1	1166472	-0.00243637
1	1166787	-0.00331671
1	1166867	-0.00590153
1	1167026	-0.00875587
1	1167073	0.00149504
1	1167075	-0.00972124
1	1167104	0.00890773
1	1167362	-0.00243637
1	1167419	-0.0176536
1	1167464	-0.00106109
1	1167469	-0.00106109
1	1167486	-0.0177667
1	1167570	-0.0147348
1	1167618	0.000396575
1	1167906	-0.0158755
1	1168118	-0.00137427
1	1168212	-0.00434014
1	1168332	-0.00243637
1	1168416	-0.0073573
1	1168430	-0.0025805
1	1168454	0.000396575
1	1168468	0.00188458
1	1168527	0.00608504
1	1168849	-0.00761994
1	1168868	-0.0022441
1	1168883	-0.0022441
1	1169151	-0.0152858
1	1170078	0.00167342
1	1170184	-0.0113445
1	1170751	-0.0134448
1	1170894	-0.0132814
1	1170996	0.00434175
1	1171082	-0.0148674
1	1171182	0.0013293
1	1171227	-0.012293
1	1171286	-0.00930737
1	1171287	-0.00930737
1	1171296	-0.0131929
1	1171540	-0.014463
1	1171728	-0.0113445
1	1171875	-0.016007
1	1171927	-0.0124988
1	1172086	-0.011478
1	1172149	-0.0149748
1	1172398	0.0180061
1	1172415	-0.0190257
1	1172425	0.00411343
1	1172427	0.00411343
1	1172526	0.0010099
1	1172533	0.00384694
1	1172567	-0.0130076
1	1172628	-0.00744318
1	1172694	-0.00957904
1	1172703	-0.013549
1	1172763	-0.0139388
1	1172801	-0.0107209
1	1173136	-0.00630389
1	1173199	-0.0083854
1	1173307	-0.00867147
1	1173368	-0.0131271
1	1173380	-0.00506837
1	1173413	-0.00576052
1	1173468	-0.000411135
1	1173488	-0.00957904
1	1173505	-0.00106109
1	1173517	-0.00529086
1	1173526	-0.0121925
1	1173688	-0.00891623
1	1173694	-0.00891623
1	1173738	-0.00474803
1	1173765	-0.00706447
1	1173768	-0.00881919
1	1173789	-0.00881919
1	1173813	-0.0025805
1	1173819	-0.00474803
1	1173863	-0.00474803
1	1173887	-0.00506837
1	1173893	-0.00506837
1	1173898	-0.00506837
1	1173902	-0.00891623
1	1174014	-0.00406146
1	1174026	-0.00406146
1	1176942	-0.0192241
1	1177157	-0.013549
1	1177357	-0.0215695
1	1177467	-0.00667342
1	1177496	-0.0101046
1	1177785	0.00540666
1	1178572	-0.0203842
1	1178615	-0.00667342
1	1178703	0.00971147
1	1178800	-0.00503947
1	1179088	0.00100461
1	1179294	0.00516566
1	1179377	0.00567147
1	1179606	0.00740849
1	1179702	-0.00243637
1	1179932	-0.0196555
1	1180053	-0.00405006
1	1180167	-0.00535776
1	1180228	-0.00106109
1	1180564	-0.0198067
1	1180687	-0.0147191
1	1180721	-0.01772
1	1180801	-0.0197068
1	1180906	-0.00144238
1	1180963	-0.00144238
1	1181240	-0.00667342
1	1181244	-0.0190257
1	1181258	-0.0192241
1	1184072	-0.00535776
1	1185227	-0.0121561
1	1185784	-0.0124744
1	1185789	-0.0103153
1	1185790	0.0129252
1	1186042	0.0134461
1	1186455	-0.0151725
1	1186458	-0.0151725
1	1186599	-0.0124335
1	1186755	-0.0189271
1	1186805	-0.0187758
1	1186815	-0.0187758
1	1186887	-0.0143774
1	1186960	-0.00891623
1	1186969	-0.017638
1	1187007	-0.00194192
1	1187156	-0.0217037
1	1187174	-0.00703437
1	1187862	-0.00433042
1	1187881	-0.00264587
1	1188019	-0.0178789
1	1188040	-0.00966157
1	1188261	-0.00946723
1	1188885	0.00200731
1	1188951	-0.0131228
1	1189296	-0.000672827
1	1189313	-0.0190958
1	1189365	-0.014756
1	1189369	-0.0014453
1	1190231	-0.0148785
1	1190244	-0.0126002
1	1190257	-0.0146206
1	1190258	-0.0146206
1	1190259	-0.0146206
1	1190294	-0.0188601
1	1190295	0.00586959
1	1190461	0.00301763
1	1190471	-0.0135913
1	1190522	-0.00478663
1	1190540	-0.00811064
1	1190545	0.00200731
1	1191950	-0.0209943
1	1192788	-0.0175183
1	1192856	0.00426533
1	1192890	-0.0207571
1	1193716	-0.00276638
1	1193728	-0.0123522
1	1193783	0.00776529
1	1195338	-0.0127397
1	1195369	-0.00326528
1	1195374	-0.0113337
1	1195407	-0.00925729
1	1195408	-0.0110985
1	1195412	-0.0110985
1	1195435	-0.0172353
1	1195459	-0.017906
1	1195523	-0.0205614
1	1195564	-0.00988171
1	1195565	-0.00988171
1	1195592	-0.0227683
1	1195616	-0.0119015
1	1195953	-0.0125133
1	1195964	-0.0106958
1	1196021	-0.00299614
1	1196156	-0.0132868
1	1196164	-0.00927334
1	1196227	-0.0114063
1	1196417	-0.0144144
1	1196806	-0.0185398
1	1198047	-0.00940975
1	1198164	-0.0143676
1	1198214	-0.00194201
1	1198217	-0.00194201
1	1198219	-0.0152627
1	1198230	-0.0151719
1	1198367	-0.0145571
1	1198370	-0.0145571
1	1198923	-0.0157497
1	1198981	0.00125107
1	1199138	0.00322694
1	1199985	-0.0104764
1	1200071	-0.0159961
1	1200075	-0.0037896
1	1200200	-0.0145571
1	1200245	-0.0110002
1	1200265	-0.00195049
1	1200326	-0.00693337
1	1200439	-0.0143985
1	1200483	0.000338695
1	1200513	-0.0172732
1	1200566	-0.0134335
1	1200695	-0.0221419
1	1200711	-0.00775213
1	1200712	0.0275057
1	1200734	-0.0159424
1	1200856	-0.0149843
1	1201019	0.00739344
1	1201160	-0.00385603
1	1201171	-0.00385603
1	1201177	-0.0147303
1	1201243	-0.0103745
1	1201450	-0.00993432
1	1201494	-0.00414061
1	1201506	-0.00414061
1	1201507	6.71e-05
1	1201578	-0.00871515
1	1201583	-0.00871515
1	1201904	-0.009838
1	1202119	-0.0111269
1	1202122	-0.0152809
1	1202123	-0.0152809
1	1202127	-0.0124028
1	1202128	-0.00678635
1	1202129	-0.0127508
1	1202159	0.004785
1	1202443	-0.00624267
1	1202519	-0.0157497
1	1202520	-0.0157497
1	1202552	-0.0113676
1	1202597	-0.0169168
1	1202610	-0.0169168
1	1202628	-0.0174467
1	1202683	-0.0145571
1	1202712	-0.00585163
1	1202716	-0.00944594
1	1202761	-0.0154508
1	1202766	-0.0145571
1	1202772	-0.0145571
1	1202780	-0.0120559
1	1202825	-0.00725701
1	1202832	-0.0142154
1	1202850	-0.0160994
1	1202853	-0.0170052
1	1202854	0.00434175
1	1202863	-0.0197574
1	1202868	-0.0197574
1	1202881	0.00358861
1	1202901	-0.00289441
1	1203103	0.000912638
1	1203176	-0.00814888
1	1203195	-0.00727367
1	1203264	-0.00385603
1	1203278	-0.00385603
1	1203449	-0.0195826
1	1203494	0.0101248
1	1203531	-0.0145571
1	1203543	-0.0157497
1	1203599	-0.0145571
1	1203626	-0.014042
1	1203657	-0.0168908
1	1203866	-0.0113337
1	1203868	-0.013686
1	1203873	-0.0160575
1	1203911	-0.0113337
1	1203915	-0.00396205
1	1204288	-0.00583221
1	1204290	-0.00583221
1	1204293	-0.00583221
1	1204297	-0.0145571
1	1204363	-0.00299614
1	1204383	-0.00428099
1	1204409	-0.0118193
1	1204431	-0.0157497
1	1204448	-0.00118615
1	1204451	-0.00118615
1	1204485	-0.00880171
1	1204561	-0.00583221
1	1204616	-0.0143623
1	1204831	-0.00834814
1	1204862	-0.00744318
1	1204868	-0.00752207
1	1204882	-0.00744318
1	1204922	-0.0148674
1	1205050	-0.0167637
1	1205082	-0.00385603
1	1206414	-0.011321
1	1206813	-0.0073379
1	1206815	-0.0136052
1	1206896	0.00470825
1	1206909	-0.00892722
1	1207380	0.00948863
1	1208226	-0.0131429
1	1211823	-0.00816901
1	1211826	-0.0129132
1	1212093	-0.0151849
1	1212117	-0.0151849
1	1212140	-0.0151849
1	1212159	-0.0157262
1	1212174	-0.00845396
1	1214205	0.0138639
1	1214256	0.00313413
1	1214862	-0.00906217
1	1215153	-0.0137065
1	1215242	-0.0132272
1	1215259	-0.0132272
1	1215374	0.00116265
1	1215430	-0.00588457
1	1216366	-0.0108807
1	1216367	-0.0094486
1	1216379	-0.00952429
1	1216404	-0.0102518
1	1216520	0.0303044
1	1217111	-0.012515
1	1217113	-0.00871253
1	1217121	-0.00177294
1	1217123	-0.00177294
1	1217141	-0.00752765
1	1217300	-0.00893232
1	1217312	-0.00744318
1	1217323	0.00390979
1	1217334	-0.011719
1	1217882	-0.0147584
1	1218043	-0.0133178
1	1219617	-0.0104916
1	1219653	-0.0129326
1	1226267	-0.0144734
1	1226276	-0.0168945
1	1230210	-0.0126002
1	1230312	-0.00887895
1	1231790	-0.0129737
1	1232082	-0.0166326
1	1233108	-0.00956363
1	1233164	-0.0119878
1	1233218	-0.00618157
1	1234536	0.0210557
1	1234550	0.000348355
1	1237308	-0.015037
1	1237309	-0.00112915
1	1237330	-0.014516
1	1237340	-0.00554884
1	1237484	0.00596888
1	1237490	-0.00743717
1	1237503	-0.00743717
1	1237509	-0.00355014
1	1237521	-0.0188601
1	1237538	-0.00574555
1	1237560	-0.00356148
1	1237668	-0.0162398
1	1237672	-0.00637365
1	1237865	-0.0183541
1	1237875	-0.00834814
1	1237933	-0.0131085
1	1237934	-0.0160031
1	1237935	-0.0131085
1	1237940	-0.011687
1	1237941	0.00596888
1	1237946	-0.0085378
1	1237957	-0.0154508
1	1237975	-0.002413
1	1237980	0.0087493
1	1237994	0.0087493
1	1237995	0.0087493
1	1237998	0.0087493
1	1238020	-0.0145499
1	1238054	0.00374314
1	1238114	-0.0149175
1	1239034	-0.0111028
1	1239043	-0.0178266
1	1239166	-0.00971848
1	1239184	-0.0139752
1	1239188	-0.0139752
1	1239191	-0.0178922
1	1239221	-0.0189012
1	1239222	-0.020062
1	1240189	-0.00590153
1	1240230	0.000209778
1	1240242	-0.0156671
1	1240255	-0.0157816
1	1240259	-0.00075553
1	1241508	-0.0170052
1	1241509	-0.0170052
1	1244350	-0.0138281
1	1244353	-0.0158442
1	1244454	-0.0164563
1	1244489	-0.0159505
1	1244491	-0.0210337
1	1244511	-0.0210337
1	1244520	-0.0210337
1	1244536	-0.0210337
1	1244549	-0.020034
1	1244557	-0.0171196
1	1247062	-0.00583221
1	1289125	-0.0111961
1	1289720	-0.0135
1	1289721	-0.00515132
1	1289736	-0.0113012
1	1289737	-0.0135792
1	1289740	-0.0101558
1	1289755	-0.00385603
1	1289757	-0.0104909
1	1289837	-0.0194695
1	1289848	-0.00360204
1	1289907	8.34e-05
1	1290041	-0.00825289
1	1290113	-0.00547917
1	1290122	-0.0116668
1	1290125	-0.00791262
1	1290130	-0.00730126
1	1290197	-0.0139391
1	1291341	-0.0139177
1	1292761	-0.011535
1	1292774	-0.0131187
1	1293068	-0.0117891
1	1293069	-0.0109833
1	1293119	-0.00972124
[truncated: 522,286+ more rows]

## Sheet: Figure7c
Functional group	Count
Cytoskeletal	8
Transcription Machinery	4
Transcription Factor	2
Signal Transduction	11
Immunologically Relevant	1
Signal Transduction	11
Membrane	6
Detoxification	2
Amino Acid Metabolism	1
Nuclear Regulation	1
Protein Synthesis	5
Carbohydrate Metabolism	2
Protein Export	2
Proteasome	2
Extracellular Matrix	2
Unknown	16

[truncated: 12 more sheets: SupplementaryFigure1, SupplementaryFigure2, SupplementaryFigure3, SupplementaryFigure5a, SupplementaryFigure5b, SupplementaryFigure5c, SupplementaryFigure6abcd, SupplementaryFigure6e, SupplementaryFigure7, SupplementaryFigure8a, SupplementaryFigure8b, SupplementaryFigure9]
